# Supplementary material for: Sunitinib Treatment of VHL C162F Cells Slows Down Proliferation and Healing Ability via Downregulation of ZHX2 and Confers a Mesenchymal Phenotype
Source: Cancers (Basel). 2023 Dec 20;16(1):34. doi: 10.3390/cancers16010034 (PMC10778532; doi:10.3390/cancers16010034)
Supplement: Supplementary file 1 [file cancers-16-00034-s001.zip]

Archive with 3 entries (3 files):
- cancers-2683197-supplementary final.pdf
- Table S2. List of differentially expressed genes EV vs VHL-C162F.xlsx
- Table S3. List of differentially expressed genes WT VHL vs VHL-C162F.xlsx
