# Supplementary material for: Sunitinib Treatment of VHL C162F Cells Slows Down Proliferation and Healing Ability via Downregulation of ZHX2 and Confers a Mesenchymal Phenotype
Source: Cancers (Basel). 2023 Dec 20;16(1):34. doi: 10.3390/cancers16010034 (PMC10778532; doi:10.3390/cancers16010034)
Supplement: Supplementary file 1 [file cancers-16-00034-s001.zip › Table S2. List of differentially expressed genes EV vs VHL-C162F.xlsx]

## Sheet: Differentially_Expressed_Genes_
Gene	log2FoldChange	padj	hgnc_symbol	description
ENSG00000000971	1.67992663720827	3.86348145807188e-24	CFH	complement factor H [Source:HGNC Symbol;Acc:HGNC:4883]
ENSG00000001461	0.951116025910244	6.17425696817465e-05	NIPAL3	NIPA like domain containing 3 [Source:HGNC Symbol;Acc:HGNC:25233]
ENSG00000002079	-3.62886021567018	2.46746180427473e-100	MYH16	myosin heavy chain 16 pseudogene [Source:HGNC Symbol;Acc:HGNC:31038]
ENSG00000002586	-1.2444780811678	2.40641120682479e-21	CD99	CD99 molecule (Xg blood group) [Source:HGNC Symbol;Acc:HGNC:7082]
ENSG00000003096	1.75274996142005	1.68859368537795e-07	KLHL13	kelch like family member 13 [Source:HGNC Symbol;Acc:HGNC:22931]
ENSG00000003249	-2.48372256569623	4.99639631716789e-51	DBNDD1	dysbindin domain containing 1 [Source:HGNC Symbol;Acc:HGNC:28455]
ENSG00000004139	1.69117597941018	1.16394473318942e-07	SARM1	sterile alpha and TIR motif containing 1 [Source:HGNC Symbol;Acc:HGNC:17074]
ENSG00000004777	-1.37833673468598	0.000535730376738831	ARHGAP33	Rho GTPase activating protein 33 [Source:HGNC Symbol;Acc:HGNC:23085]
ENSG00000004848	4.96971615878528	0.000511110884866858	ARX	aristaless related homeobox [Source:HGNC Symbol;Acc:HGNC:18060]
ENSG00000005238	-1.45004322670516	4.28094234362649e-23	FAM214B	family with sequence similarity 214 member B [Source:HGNC Symbol;Acc:HGNC:25666]
ENSG00000005884	-1.54405487893783	1.37231948683875e-35	ITGA3	integrin subunit alpha 3 [Source:HGNC Symbol;Acc:HGNC:6139]
ENSG00000006042	-2.60615831436694	2.30971161410501e-08	TMEM98	transmembrane protein 98 [Source:HGNC Symbol;Acc:HGNC:24529]
ENSG00000006210	1.32291490714416	1.76590875673029e-19	CX3CL1	C-X3-C motif chemokine ligand 1 [Source:HGNC Symbol;Acc:HGNC:10647]
ENSG00000006432	-1.42586312265722	2.80132183540467e-12	MAP3K9	mitogen-activated protein kinase kinase kinase 9 [Source:HGNC Symbol;Acc:HGNC:6861]
ENSG00000006468	-2.17878149812551	2.40881517340441e-13	ETV1	ETS variant transcription factor 1 [Source:HGNC Symbol;Acc:HGNC:3490]
ENSG00000006606	3.93113759811533	6.96999744996991e-07	CCL26	C-C motif chemokine ligand 26 [Source:HGNC Symbol;Acc:HGNC:10625]
ENSG00000006788	-3.03392429627494	3.98542854337904e-24	MYH13	myosin heavy chain 13 [Source:HGNC Symbol;Acc:HGNC:7571]
ENSG00000007237	-3.14010355241619	8.29689542324772e-05	GAS7	growth arrest specific 7 [Source:HGNC Symbol;Acc:HGNC:4169]
ENSG00000007372	-1.45949009027496	0.000132701539483553	PAX6	paired box 6 [Source:HGNC Symbol;Acc:HGNC:8620]
ENSG00000007384	-1.23605816598636	1.80712878316859e-05	RHBDF1	rhomboid 5 homolog 1 [Source:HGNC Symbol;Acc:HGNC:20561]
ENSG00000008735	1.74294779650925	3.03925780324403e-13	MAPK8IP2	mitogen-activated protein kinase 8 interacting protein 2 [Source:HGNC Symbol;Acc:HGNC:6883]
ENSG00000010379	2.36416051734899	4.57040622003311e-11	SLC6A13	solute carrier family 6 member 13 [Source:HGNC Symbol;Acc:HGNC:11046]
ENSG00000011422	-1.20786802734241	6.83208208377624e-17	PLAUR	plasminogen activator, urokinase receptor [Source:HGNC Symbol;Acc:HGNC:9053]
ENSG00000012124	1.70123596277861	0.000372961123949777	CD22	CD22 molecule [Source:HGNC Symbol;Acc:HGNC:1643]
ENSG00000012504	3.55844608714	4.03621483557982e-13	NR1H4	nuclear receptor subfamily 1 group H member 4 [Source:HGNC Symbol;Acc:HGNC:7967]
ENSG00000013619	-1.01645138825564	0.000151952145106614	MAMLD1	mastermind like domain containing 1 [Source:HGNC Symbol;Acc:HGNC:2568]
ENSG00000014914	-2.25685445062746	3.15800338511586e-33	MTMR11	myotubularin related protein 11 [Source:HGNC Symbol;Acc:HGNC:24307]
ENSG00000015133	-1.1394108495609	0.000410988350626949	CCDC88C	coiled-coil domain containing 88C [Source:HGNC Symbol;Acc:HGNC:19967]
ENSG00000018408	1.00201333814736	8.02196901425795e-05	WWTR1	WW domain containing transcription regulator 1 [Source:HGNC Symbol;Acc:HGNC:24042]
ENSG00000019549	1.32747011832525	4.26721511267619e-08	SNAI2	snail family transcriptional repressor 2 [Source:HGNC Symbol;Acc:HGNC:11094]
ENSG00000020129	1.03695884981823	4.54918344212799e-06	NCDN	neurochondrin [Source:HGNC Symbol;Acc:HGNC:17597]
ENSG00000021645	1.57230247603741	1.77763534847333e-09	NRXN3	neurexin 3 [Source:HGNC Symbol;Acc:HGNC:8010]
ENSG00000021762	-1.26388665080935	3.39372313361473e-11	OSBPL5	oxysterol binding protein like 5 [Source:HGNC Symbol;Acc:HGNC:16392]
ENSG00000023287	-0.954113172451607	0.000127593146247984	RB1CC1	RB1 inducible coiled-coil 1 [Source:HGNC Symbol;Acc:HGNC:15574]
ENSG00000023839	2.74165734931779	2.7787609694363e-95	ABCC2	ATP binding cassette subfamily C member 2 [Source:HGNC Symbol;Acc:HGNC:53]
ENSG00000024422	-1.80774343074962	2.77610263349411e-44	EHD2	EH domain containing 2 [Source:HGNC Symbol;Acc:HGNC:3243]
ENSG00000025039	-1.84502436268003	1.51140407781391e-08	RRAGD	Ras related GTP binding D [Source:HGNC Symbol;Acc:HGNC:19903]
ENSG00000026297	-1.84761528305193	3.60941061226108e-85	RNASET2	ribonuclease T2 [Source:HGNC Symbol;Acc:HGNC:21686]
ENSG00000026508	-1.80625501560723	3.54352410837794e-26	CD44	CD44 molecule (Indian blood group) [Source:HGNC Symbol;Acc:HGNC:1681]
ENSG00000030582	-1.27080026783336	3.68609609864702e-25	GRN	granulin precursor [Source:HGNC Symbol;Acc:HGNC:4601]
ENSG00000031003	1.05812746540849	4.05288335176486e-05	FAM13B	family with sequence similarity 13 member B [Source:HGNC Symbol;Acc:HGNC:1335]
ENSG00000033178	-1.34801207698855	1.6387552149306e-11	UBA6	ubiquitin like modifier activating enzyme 6 [Source:HGNC Symbol;Acc:HGNC:25581]
ENSG00000033327	-1.23468876776898	4.96721081229316e-09	GAB2	GRB2 associated binding protein 2 [Source:HGNC Symbol;Acc:HGNC:14458]
ENSG00000034152	1.18906990444941	4.4662652367017e-11	MAP2K3	mitogen-activated protein kinase kinase 3 [Source:HGNC Symbol;Acc:HGNC:6843]
ENSG00000037897	0.963592525964363	0.000886678816222941	METTL1	methyltransferase like 1 [Source:HGNC Symbol;Acc:HGNC:7030]
ENSG00000038295	2.76250490024957	0.000115164772923303	TLL1	tolloid like 1 [Source:HGNC Symbol;Acc:HGNC:11843]
ENSG00000041982	-1.80843359198781	6.71562501092553e-28	TNC	tenascin C [Source:HGNC Symbol;Acc:HGNC:5318]
ENSG00000042286	1.02758558595884	4.14681590677515e-06	AIFM2	apoptosis inducing factor mitochondria associated 2 [Source:HGNC Symbol;Acc:HGNC:21411]
ENSG00000043143	-0.931928918769468	1.25238190288457e-05	JADE2	jade family PHD finger 2 [Source:HGNC Symbol;Acc:HGNC:22984]
ENSG00000047457	-1.84386270461422	8.89330574278827e-17	CP	ceruloplasmin [Source:HGNC Symbol;Acc:HGNC:2295]
ENSG00000047597	2.50659519147884	8.0846813936954e-06	XK	X-linked Kx blood group [Source:HGNC Symbol;Acc:HGNC:12811]
ENSG00000047617	5.14663646997949	3.06646613069279e-34	ANO2	anoctamin 2 [Source:HGNC Symbol;Acc:HGNC:1183]
ENSG00000047648	1.37584340621201	2.0710555089217e-06	ARHGAP6	Rho GTPase activating protein 6 [Source:HGNC Symbol;Acc:HGNC:676]
ENSG00000049089	4.86174559769358	2.71167421256463e-60	COL9A2	collagen type IX alpha 2 chain [Source:HGNC Symbol;Acc:HGNC:2218]
ENSG00000049130	2.03584851184249	1.58562372139636e-30	KITLG	KIT ligand [Source:HGNC Symbol;Acc:HGNC:6343]
ENSG00000049192	1.90353327428848	0.000955238838801145	ADAMTS6	ADAM metallopeptidase with thrombospondin type 1 motif 6 [Source:HGNC Symbol;Acc:HGNC:222]
ENSG00000049246	-1.30236812102089	8.34905592620073e-13	PER3	period circadian regulator 3 [Source:HGNC Symbol;Acc:HGNC:8847]
ENSG00000049249	1.89979566124706	1.74523910456039e-33	TNFRSF9	TNF receptor superfamily member 9 [Source:HGNC Symbol;Acc:HGNC:11924]
ENSG00000049860	-0.984568788413283	1.69063838730342e-07	HEXB	hexosaminidase subunit beta [Source:HGNC Symbol;Acc:HGNC:4879]
ENSG00000050405	2.06676587282473	6.73572835497853e-66	LIMA1	LIM domain and actin binding 1 [Source:HGNC Symbol;Acc:HGNC:24636]
ENSG00000052749	1.45318681561265	2.78188315418554e-15	RRP12	ribosomal RNA processing 12 homolog [Source:HGNC Symbol;Acc:HGNC:29100]
ENSG00000054277	-1.74188529200763	3.98981988462971e-23	OPN3	opsin 3 [Source:HGNC Symbol;Acc:HGNC:14007]
ENSG00000054654	-1.27788321021812	7.58848401098969e-13	SYNE2	spectrin repeat containing nuclear envelope protein 2 [Source:HGNC Symbol;Acc:HGNC:17084]
ENSG00000056558	1.50725453705466	1.0992318083248e-10	TRAF1	TNF receptor associated factor 1 [Source:HGNC Symbol;Acc:HGNC:12031]
ENSG00000057294	1.08807324643287	0.000836362408867581	PKP2	plakophilin 2 [Source:HGNC Symbol;Acc:HGNC:9024]
ENSG00000057704	-1.81949521616208	6.82756679941557e-08	TMCC3	transmembrane and coiled-coil domain family 3 [Source:HGNC Symbol;Acc:HGNC:29199]
ENSG00000059804	-2.13537513879762	8.80528561138136e-20	SLC2A3	solute carrier family 2 member 3 [Source:HGNC Symbol;Acc:HGNC:11007]
ENSG00000060140	2.00925081221021	1.17653569077228e-11	STYK1	serine/threonine/tyrosine kinase 1 [Source:HGNC Symbol;Acc:HGNC:18889]
ENSG00000060656	-2.47433131084094	2.00543927526644e-21	PTPRU	protein tyrosine phosphatase receptor type U [Source:HGNC Symbol;Acc:HGNC:9683]
ENSG00000060982	1.02833319694574	0.000448070530291518	BCAT1	branched chain amino acid transaminase 1 [Source:HGNC Symbol;Acc:HGNC:976]
ENSG00000061656	-1.85210976363704	3.00712545185008e-19	SPAG4	sperm associated antigen 4 [Source:HGNC Symbol;Acc:HGNC:11214]
ENSG00000063660	-1.51333808093393	6.97257083163519e-22	GPC1	glypican 1 [Source:HGNC Symbol;Acc:HGNC:4449]
ENSG00000064763	-2.60622109160253	7.58971744599903e-08	FAR2	fatty acyl-CoA reductase 2 [Source:HGNC Symbol;Acc:HGNC:25531]
ENSG00000065183	0.975575582428924	5.33116387001174e-07	WDR3	WD repeat domain 3 [Source:HGNC Symbol;Acc:HGNC:12755]
ENSG00000065325	3.30587802387388	6.5098328707668e-11	GLP2R	glucagon like peptide 2 receptor [Source:HGNC Symbol;Acc:HGNC:4325]
ENSG00000066056	-2.49722630804186	0.000211205801361034	TIE1	tyrosine kinase with immunoglobulin like and EGF like domains 1 [Source:HGNC Symbol;Acc:HGNC:11809]
ENSG00000066468	2.17868549629133	1.72221638091552e-15	FGFR2	fibroblast growth factor receptor 2 [Source:HGNC Symbol;Acc:HGNC:3689]
ENSG00000067057	-0.901813537214565	3.64802540910745e-05	PFKP	phosphofructokinase, platelet [Source:HGNC Symbol;Acc:HGNC:8878]
ENSG00000069431	2.57675810290362	7.3301368765606e-46	ABCC9	ATP binding cassette subfamily C member 9 [Source:HGNC Symbol;Acc:HGNC:60]
ENSG00000069493	-1.93316146590597	1.4142698163807e-09	CLEC2D	C-type lectin domain family 2 member D [Source:HGNC Symbol;Acc:HGNC:14351]
ENSG00000069812	2.17714172696039	0.000683730192615065	HES2	hes family bHLH transcription factor 2 [Source:HGNC Symbol;Acc:HGNC:16005]
ENSG00000069998	1.03170344202851	1.8173495013231e-05	HDHD5	haloacid dehalogenase like hydrolase domain containing 5 [Source:HGNC Symbol;Acc:HGNC:1843]
ENSG00000070915	3.82968585555966	1.86339593706446e-08	SLC12A3	solute carrier family 12 member 3 [Source:HGNC Symbol;Acc:HGNC:10912]
ENSG00000071282	1.20428201003666	8.91355650383072e-09	LMCD1	LIM and cysteine rich domains 1 [Source:HGNC Symbol;Acc:HGNC:6633]
ENSG00000072163	-3.06570224139932	7.84016641933985e-48	LIMS2	LIM zinc finger domain containing 2 [Source:HGNC Symbol;Acc:HGNC:16084]
ENSG00000073578	-0.991896009544525	1.10904192396618e-08	SDHA	succinate dehydrogenase complex flavoprotein subunit A [Source:HGNC Symbol;Acc:HGNC:10680]
ENSG00000073737	1.95308780353629	3.46106964655407e-07	DHRS9	dehydrogenase/reductase 9 [Source:HGNC Symbol;Acc:HGNC:16888]
ENSG00000074047	3.58746097005037	0.000548310997673702	GLI2	GLI family zinc finger 2 [Source:HGNC Symbol;Acc:HGNC:4318]
ENSG00000074410	-2.25101894298289	7.43747015456224e-98	CA12	carbonic anhydrase 12 [Source:HGNC Symbol;Acc:HGNC:1371]
ENSG00000074527	2.20402980170183	7.61788903003328e-37	NTN4	netrin 4 [Source:HGNC Symbol;Acc:HGNC:13658]
ENSG00000075240	-1.34586083516095	0.000663132888109678	GRAMD4	GRAM domain containing 4 [Source:HGNC Symbol;Acc:HGNC:29113]
ENSG00000075303	-1.03431429158294	2.82917859623056e-07	SLC25A40	solute carrier family 25 member 40 [Source:HGNC Symbol;Acc:HGNC:29680]
ENSG00000076356	-2.06111774321056	6.492125678698e-06	PLXNA2	plexin A2 [Source:HGNC Symbol;Acc:HGNC:9100]
ENSG00000076641	-1.28567459115353	0.000480012459793056	PAG1	phosphoprotein membrane anchor with glycosphingolipid microdomains 1 [Source:HGNC Symbol;Acc:HGNC:30043]
ENSG00000076770	5.13655406116535	1.43175894836121e-06	MBNL3	muscleblind like splicing regulator 3 [Source:HGNC Symbol;Acc:HGNC:20564]
ENSG00000078114	2.51621015574759	2.38278406122237e-89	NEBL	nebulette [Source:HGNC Symbol;Acc:HGNC:16932]
ENSG00000078237	1.963163388802	2.14065395528343e-21	TIGAR	TP53 induced glycolysis regulatory phosphatase [Source:HGNC Symbol;Acc:HGNC:1185]
ENSG00000078401	-2.55348662272708	2.63128751896971e-31	EDN1	endothelin 1 [Source:HGNC Symbol;Acc:HGNC:3176]
ENSG00000078900	-5.88479358661525	1.0138809579864e-75	TP73	tumor protein p73 [Source:HGNC Symbol;Acc:HGNC:12003]
ENSG00000079150	1.21142848615161	0.000153480814539995	FKBP7	FKBP prolyl isomerase 7 [Source:HGNC Symbol;Acc:HGNC:3723]
ENSG00000079308	-1.47417326054258	2.81484100008805e-20	TNS1	tensin 1 [Source:HGNC Symbol;Acc:HGNC:11973]
ENSG00000079337	1.15954730818699	2.33936182068312e-05	RAPGEF3	Rap guanine nucleotide exchange factor 3 [Source:HGNC Symbol;Acc:HGNC:16629]
ENSG00000082781	-1.37488223850766	5.47729224621246e-22	ITGB5	integrin subunit beta 5 [Source:HGNC Symbol;Acc:HGNC:6160]
ENSG00000083290	3.65827888656509	3.57685617688175e-08	ULK2	unc-51 like autophagy activating kinase 2 [Source:HGNC Symbol;Acc:HGNC:13480]
ENSG00000085063	-1.19664292843544	2.38427077340495e-11	CD59	CD59 molecule (CD59 blood group) [Source:HGNC Symbol;Acc:HGNC:1689]
ENSG00000085117	-2.67785491596608	4.46930779876188e-189	CD82	CD82 molecule [Source:HGNC Symbol;Acc:HGNC:6210]
ENSG00000085185	-1.05797853772107	0.000464723446085072	BCORL1	BCL6 corepressor like 1 [Source:HGNC Symbol;Acc:HGNC:25657]
ENSG00000085662	0.998183988579426	2.37171942936242e-09	AKR1B1	aldo-keto reductase family 1 member B [Source:HGNC Symbol;Acc:HGNC:381]
ENSG00000087116	1.49426497558494	7.68216031385815e-05	ADAMTS2	ADAM metallopeptidase with thrombospondin type 1 motif 2 [Source:HGNC Symbol;Acc:HGNC:218]
ENSG00000087266	-1.60512836300608	2.28873422768533e-16	SH3BP2	SH3 domain binding protein 2 [Source:HGNC Symbol;Acc:HGNC:10825]
ENSG00000087460	-0.966290941690562	0.000357680072480272	GNAS	GNAS complex locus [Source:HGNC Symbol;Acc:HGNC:4392]
ENSG00000087842	1.49615249295035	2.27405549913376e-15	PIR	pirin [Source:HGNC Symbol;Acc:HGNC:30048]
ENSG00000088826	-0.935249796752447	2.20450053642502e-05	SMOX	spermine oxidase [Source:HGNC Symbol;Acc:HGNC:15862]
ENSG00000089159	-1.55257907009167	8.10461351875121e-42	PXN	paxillin [Source:HGNC Symbol;Acc:HGNC:9718]
ENSG00000089327	-1.26272074812894	2.51097470310214e-09	FXYD5	FXYD domain containing ion transport regulator 5 [Source:HGNC Symbol;Acc:HGNC:4029]
ENSG00000089486	1.04367745533254	3.4289136045129e-05	CDIP1	cell death inducing p53 target 1 [Source:HGNC Symbol;Acc:HGNC:13234]
ENSG00000090006	-1.26927867294691	3.54377821068177e-12	LTBP4	latent transforming growth factor beta binding protein 4 [Source:HGNC Symbol;Acc:HGNC:6717]
ENSG00000090530	2.45990910563044	9.75150006760313e-151	P3H2	prolyl 3-hydroxylase 2 [Source:HGNC Symbol;Acc:HGNC:19317]
ENSG00000090924	-1.44151603108571	1.291618970579e-08	PLEKHG2	pleckstrin homology and RhoGEF domain containing G2 [Source:HGNC Symbol;Acc:HGNC:29515]
ENSG00000090975	-1.26683540313775	2.50668316362086e-13	PITPNM2	phosphatidylinositol transfer protein membrane associated 2 [Source:HGNC Symbol;Acc:HGNC:21044]
ENSG00000091129	2.61328864612215	3.72217599289241e-10	NRCAM	neuronal cell adhesion molecule [Source:HGNC Symbol;Acc:HGNC:7994]
ENSG00000091262	1.29616346990211	0.000532491102184399	ABCC6	ATP binding cassette subfamily C member 6 [Source:HGNC Symbol;Acc:HGNC:57]
ENSG00000092964	-1.62221103108767	3.52011624629316e-17	DPYSL2	dihydropyrimidinase like 2 [Source:HGNC Symbol;Acc:HGNC:3014]
ENSG00000092969	1.80480549031039	1.20162866090423e-21	TGFB2	transforming growth factor beta 2 [Source:HGNC Symbol;Acc:HGNC:11768]
ENSG00000095303	-3.07502252909289	4.21569823894188e-94	PTGS1	prostaglandin-endoperoxide synthase 1 [Source:HGNC Symbol;Acc:HGNC:9604]
ENSG00000095637	-2.20347260885899	3.02876341610677e-33	SORBS1	sorbin and SH3 domain containing 1 [Source:HGNC Symbol;Acc:HGNC:14565]
ENSG00000095752	-1.63435457403018	1.6387552149306e-11	IL11	interleukin 11 [Source:HGNC Symbol;Acc:HGNC:5966]
ENSG00000096433	-2.08032471166664	1.87335941400796e-77	ITPR3	inositol 1,4,5-trisphosphate receptor type 3 [Source:HGNC Symbol;Acc:HGNC:6182]
ENSG00000097096	1.53551366455431	6.02141343719869e-08	SYDE2	synapse defective Rho GTPase homolog 2 [Source:HGNC Symbol;Acc:HGNC:25841]
ENSG00000099194	-1.62520956657375	2.69876656099157e-23	SCD	stearoyl-CoA desaturase [Source:HGNC Symbol;Acc:HGNC:10571]
ENSG00000099219	-1.01925802481067	0.000367487911142685	ERMP1	endoplasmic reticulum metallopeptidase 1 [Source:HGNC Symbol;Acc:HGNC:23703]
ENSG00000099377	-3.13154727891783	4.87528183511137e-172	HSD3B7	hydroxy-delta-5-steroid dehydrogenase, 3 beta- and steroid delta-isomerase 7 [Source:HGNC Symbol;Acc:HGNC:18324]
ENSG00000099785	-1.30920011665878	6.50925505073336e-08	MARCHF2	membrane associated ring-CH-type finger 2 [Source:HGNC Symbol;Acc:HGNC:28038]
ENSG00000099840	-2.78087480443383	3.54963131681391e-16	IZUMO4	IZUMO family member 4 [Source:HGNC Symbol;Acc:HGNC:26950]
ENSG00000099875	-1.67925281333281	3.26669989484628e-31	MKNK2	MAPK interacting serine/threonine kinase 2 [Source:HGNC Symbol;Acc:HGNC:7111]
ENSG00000099957	2.57668301634869	8.01815498209436e-08	P2RX6	purinergic receptor P2X 6 [Source:HGNC Symbol;Acc:HGNC:8538]
ENSG00000099968	0.898364754580704	0.00061905400984507	BCL2L13	BCL2 like 13 [Source:HGNC Symbol;Acc:HGNC:17164]
ENSG00000099998	2.10513514120516	0.000756328239323403	GGT5	gamma-glutamyltransferase 5 [Source:HGNC Symbol;Acc:HGNC:4260]
ENSG00000100024	2.86346558085961	0.000410338609670226	UPB1	beta-ureidopropionase 1 [Source:HGNC Symbol;Acc:HGNC:16297]
ENSG00000100027	-2.27655050004647	0.0002151132772188	YPEL1	yippee like 1 [Source:HGNC Symbol;Acc:HGNC:12845]
ENSG00000100068	1.81387110603916	0.000330259845034346	LRP5L	LDL receptor related protein 5 like [Source:HGNC Symbol;Acc:HGNC:25323]
ENSG00000100077	2.98956059044931	2.87996175220815e-12	GRK3	G protein-coupled receptor kinase 3 [Source:HGNC Symbol;Acc:HGNC:290]
ENSG00000100253	1.57639583078215	9.86960595733995e-05	MIOX	myo-inositol oxygenase [Source:HGNC Symbol;Acc:HGNC:14522]
ENSG00000100292	1.45135605769727	5.00274179641916e-20	HMOX1	heme oxygenase 1 [Source:HGNC Symbol;Acc:HGNC:5013]
ENSG00000100311	-6.13958472869438	3.49464522046188e-119	PDGFB	platelet derived growth factor subunit B [Source:HGNC Symbol;Acc:HGNC:8800]
ENSG00000100342	-1.17971951203172	3.54995525604656e-20	APOL1	apolipoprotein L1 [Source:HGNC Symbol;Acc:HGNC:618]
ENSG00000100350	4.46061064473535	6.93271183108701e-84	FOXRED2	FAD dependent oxidoreductase domain containing 2 [Source:HGNC Symbol;Acc:HGNC:26264]
ENSG00000100368	3.53153492137239	1.44532938407469e-10	CSF2RB	colony stimulating factor 2 receptor subunit beta [Source:HGNC Symbol;Acc:HGNC:2436]
ENSG00000100395	1.01367785958752	2.76495153940746e-05	L3MBTL2	L3MBTL histone methyl-lysine binding protein 2 [Source:HGNC Symbol;Acc:HGNC:18594]
ENSG00000100505	-2.121668186883	1.24492401930275e-07	TRIM9	tripartite motif containing 9 [Source:HGNC Symbol;Acc:HGNC:16288]
ENSG00000100558	-1.31118799427529	4.0366500249511e-12	PLEK2	pleckstrin 2 [Source:HGNC Symbol;Acc:HGNC:19238]
ENSG00000100784	-1.64698412036587	8.1288574775354e-22	RPS6KA5	ribosomal protein S6 kinase A5 [Source:HGNC Symbol;Acc:HGNC:10434]
ENSG00000100889	-1.16350574248505	4.0758551635178e-09	PCK2	phosphoenolpyruvate carboxykinase 2, mitochondrial [Source:HGNC Symbol;Acc:HGNC:8725]
ENSG00000100906	0.996264702726463	4.25349268465019e-05	NFKBIA	NFKB inhibitor alpha [Source:HGNC Symbol;Acc:HGNC:7797]
ENSG00000100985	-1.8713457707412	0.00017156545018599	MMP9	matrix metallopeptidase 9 [Source:HGNC Symbol;Acc:HGNC:7176]
ENSG00000101017	-1.03738803118364	6.09722975025975e-06	CD40	CD40 molecule [Source:HGNC Symbol;Acc:HGNC:11919]
ENSG00000101187	-4.40414242551224	0	SLCO4A1	solute carrier organic anion transporter family member 4A1 [Source:HGNC Symbol;Acc:HGNC:10953]
ENSG00000101224	-1.07348543770631	4.82727381975305e-09	CDC25B	cell division cycle 25B [Source:HGNC Symbol;Acc:HGNC:1726]
ENSG00000101246	-1.14415317115828	2.75814398831639e-10	ARFRP1	ADP ribosylation factor related protein 1 [Source:HGNC Symbol;Acc:HGNC:662]
ENSG00000101255	-2.30850062146079	7.45441489696073e-75	TRIB3	tribbles pseudokinase 3 [Source:HGNC Symbol;Acc:HGNC:16228]
ENSG00000101290	-1.23553779818368	1.30307010056209e-18	CDS2	CDP-diacylglycerol synthase 2 [Source:HGNC Symbol;Acc:HGNC:1801]
ENSG00000101307	-2.60956916937732	1.32233988922727e-22	SIRPB1	signal regulatory protein beta 1 [Source:HGNC Symbol;Acc:HGNC:15928]
ENSG00000101333	1.2274013619168	3.84725628217693e-12	PLCB4	phospholipase C beta 4 [Source:HGNC Symbol;Acc:HGNC:9059]
ENSG00000101384	1.3474733732743	9.45785780477994e-18	JAG1	jagged canonical Notch ligand 1 [Source:HGNC Symbol;Acc:HGNC:6188]
ENSG00000101938	1.66052604556398	2.82773646178469e-06	CHRDL1	chordin like 1 [Source:HGNC Symbol;Acc:HGNC:29861]
ENSG00000102007	-1.36668155746359	1.52704426381319e-12	PLP2	proteolipid protein 2 [Source:HGNC Symbol;Acc:HGNC:9087]
ENSG00000102125	-1.03825292673179	0.00026131125302334	TAZ	tafazzin [Source:HGNC Symbol;Acc:HGNC:11577]
ENSG00000102174	-2.14742858884721	7.00334435533789e-35	PHEX	phosphate regulating endopeptidase homolog X-linked [Source:HGNC Symbol;Acc:HGNC:8918]
ENSG00000102178	-1.05286387805176	0.000105664593324825	UBL4A	ubiquitin like 4A [Source:HGNC Symbol;Acc:HGNC:12505]
ENSG00000102265	-0.919275297869377	4.70918217484035e-05	TIMP1	TIMP metallopeptidase inhibitor 1 [Source:HGNC Symbol;Acc:HGNC:11820]
ENSG00000102575	-4.62949813831443	8.8874791144695e-122	ACP5	acid phosphatase 5, tartrate resistant [Source:HGNC Symbol;Acc:HGNC:124]
ENSG00000102781	-0.993080447072618	0.000637009894803835	KATNAL1	katanin catalytic subunit A1 like 1 [Source:HGNC Symbol;Acc:HGNC:28361]
ENSG00000103044	1.77058060559385	1.34290363851166e-14	HAS3	hyaluronan synthase 3 [Source:HGNC Symbol;Acc:HGNC:4820]
ENSG00000103152	-0.991812837948929	4.16672143275672e-05	MPG	N-methylpurine DNA glycosylase [Source:HGNC Symbol;Acc:HGNC:7211]
ENSG00000103196	1.70386179150902	8.60453602420942e-06	CRISPLD2	cysteine rich secretory protein LCCL domain containing 2 [Source:HGNC Symbol;Acc:HGNC:25248]
ENSG00000103647	-2.74378624533066	1.1384811382588e-89	CORO2B	coronin 2B [Source:HGNC Symbol;Acc:HGNC:2256]
ENSG00000103942	-1.51849219107652	6.27974691959607e-12	HOMER2	homer scaffold protein 2 [Source:HGNC Symbol;Acc:HGNC:17513]
ENSG00000104213	3.32861746671616	8.89757033567354e-21	PDGFRL	platelet derived growth factor receptor like [Source:HGNC Symbol;Acc:HGNC:8805]
ENSG00000104267	1.10421100568694	2.75179129536689e-05	CA2	carbonic anhydrase 2 [Source:HGNC Symbol;Acc:HGNC:1373]
ENSG00000104324	-1.35709911948659	3.9048128970172e-06	CPQ	carboxypeptidase Q [Source:HGNC Symbol;Acc:HGNC:16910]
ENSG00000104369	3.53346591000451	6.45318615083374e-26	JPH1	junctophilin 1 [Source:HGNC Symbol;Acc:HGNC:14201]
ENSG00000104381	2.27066775840797	1.93175985593353e-10	GDAP1	ganglioside induced differentiation associated protein 1 [Source:HGNC Symbol;Acc:HGNC:15968]
ENSG00000104419	-4.64158514802894	0	NDRG1	N-myc downstream regulated 1 [Source:HGNC Symbol;Acc:HGNC:7679]
ENSG00000104765	-1.09469187084133	0.000127593146247984	BNIP3L	BCL2 interacting protein 3 like [Source:HGNC Symbol;Acc:HGNC:1085]
ENSG00000104881	-1.22954854433448	3.96872699218508e-06	PPP1R13L	protein phosphatase 1 regulatory subunit 13 like [Source:HGNC Symbol;Acc:HGNC:18838]
ENSG00000104964	-0.987474110644988	7.08992538007779e-06	TLE5	TLE family member 5, transcriptional modulator [Source:HGNC Symbol;Acc:HGNC:307]
ENSG00000105329	-1.27809768119198	1.87657439542228e-15	TGFB1	transforming growth factor beta 1 [Source:HGNC Symbol;Acc:HGNC:11766]
ENSG00000105429	-1.01835464937567	1.22714643164997e-07	MEGF8	multiple EGF like domains 8 [Source:HGNC Symbol;Acc:HGNC:3233]
ENSG00000105497	-2.70448556027214	1.18334268335525e-54	ZNF175	zinc finger protein 175 [Source:HGNC Symbol;Acc:HGNC:12964]
ENSG00000105499	1.94724425932586	0.000307553686130317	PLA2G4C	phospholipase A2 group IVC [Source:HGNC Symbol;Acc:HGNC:9037]
ENSG00000105655	2.44358936444932	8.24514006640984e-07	ISYNA1	inositol-3-phosphate synthase 1 [Source:HGNC Symbol;Acc:HGNC:29821]
ENSG00000105711	-1.83460152280454	9.836921193138e-06	SCN1B	sodium voltage-gated channel beta subunit 1 [Source:HGNC Symbol;Acc:HGNC:10586]
ENSG00000105810	0.931564878649235	0.000344767986915362	CDK6	cyclin dependent kinase 6 [Source:HGNC Symbol;Acc:HGNC:1777]
ENSG00000105855	0.990845089331894	5.35874122241435e-05	ITGB8	integrin subunit beta 8 [Source:HGNC Symbol;Acc:HGNC:6163]
ENSG00000105856	-1.09083101648815	3.72372672157418e-07	HBP1	HMG-box transcription factor 1 [Source:HGNC Symbol;Acc:HGNC:23200]
ENSG00000105875	-1.27575775184348	3.98690368996019e-09	WDR91	WD repeat domain 91 [Source:HGNC Symbol;Acc:HGNC:24997]
ENSG00000106080	1.46193039256081	3.02360389578876e-11	FKBP14	FKBP prolyl isomerase 14 [Source:HGNC Symbol;Acc:HGNC:18625]
ENSG00000106089	-2.09461013219057	3.56611654485841e-34	STX1A	syntaxin 1A [Source:HGNC Symbol;Acc:HGNC:11433]
ENSG00000106330	-1.23849388649683	1.92820110226557e-09	MOSPD3	motile sperm domain containing 3 [Source:HGNC Symbol;Acc:HGNC:25078]
ENSG00000106333	-1.72550478723173	7.22828289619861e-07	PCOLCE	procollagen C-endopeptidase enhancer [Source:HGNC Symbol;Acc:HGNC:8738]
ENSG00000106366	-4.19051938189119	0	SERPINE1	serpin family E member 1 [Source:HGNC Symbol;Acc:HGNC:8583]
ENSG00000106537	1.26920575576385	5.75864125655826e-06	TSPAN13	tetraspanin 13 [Source:HGNC Symbol;Acc:HGNC:21643]
ENSG00000106780	-1.60447658527315	1.11593163171605e-29	MEGF9	multiple EGF like domains 9 [Source:HGNC Symbol;Acc:HGNC:3234]
ENSG00000106829	1.14023297362306	0.000153620385860778	TLE4	TLE family member 4, transcriptional corepressor [Source:HGNC Symbol;Acc:HGNC:11840]
ENSG00000106853	1.08788738695708	8.56169498657521e-06	PTGR1	prostaglandin reductase 1 [Source:HGNC Symbol;Acc:HGNC:18429]
ENSG00000106927	2.16451370208828	3.02982767212247e-17	AMBP	alpha-1-microglobulin/bikunin precursor [Source:HGNC Symbol;Acc:HGNC:453]
ENSG00000107331	-1.10765177328604	5.97365837645172e-07	ABCA2	ATP binding cassette subfamily A member 2 [Source:HGNC Symbol;Acc:HGNC:32]
ENSG00000107338	-1.70675630291402	6.76843573084457e-48	SHB	SH2 domain containing adaptor protein B [Source:HGNC Symbol;Acc:HGNC:10838]
ENSG00000107551	-2.97461141110031	1.36474949245362e-227	RASSF4	Ras association domain family member 4 [Source:HGNC Symbol;Acc:HGNC:20793]
ENSG00000107554	-1.83615728108451	1.18448139551414e-34	DNMBP	dynamin binding protein [Source:HGNC Symbol;Acc:HGNC:30373]
ENSG00000107679	-2.13470936374333	5.76849580967854e-80	PLEKHA1	pleckstrin homology domain containing A1 [Source:HGNC Symbol;Acc:HGNC:14335]
ENSG00000107731	2.59321160856045	8.88542625578134e-12	UNC5B	unc-5 netrin receptor B [Source:HGNC Symbol;Acc:HGNC:12568]
ENSG00000107738	1.54492557418729	7.19574201436763e-08	VSIR	V-set immunoregulatory receptor [Source:HGNC Symbol;Acc:HGNC:30085]
ENSG00000107819	-1.45220365125595	4.23827628670459e-27	SFXN3	sideroflexin 3 [Source:HGNC Symbol;Acc:HGNC:16087]
ENSG00000108176	1.80387386090269	2.60704914400044e-06	DNAJC12	DnaJ heat shock protein family (Hsp40) member C12 [Source:HGNC Symbol;Acc:HGNC:28908]
ENSG00000108448	1.73829580819839	4.78109929791812e-48	TRIM16L	tripartite motif containing 16 like [Source:HGNC Symbol;Acc:HGNC:32670]
ENSG00000108509	-0.979190675297759	0.000209391400293153	CAMTA2	calmodulin binding transcription activator 2 [Source:HGNC Symbol;Acc:HGNC:18807]
ENSG00000108592	1.18293028986303	3.85153950558736e-18	FTSJ3	FtsJ RNA 2'-O-methyltransferase 3 [Source:HGNC Symbol;Acc:HGNC:17136]
ENSG00000108691	3.8136402799566	1.35983066085679e-51	CCL2	C-C motif chemokine ligand 2 [Source:HGNC Symbol;Acc:HGNC:10618]
ENSG00000108829	0.891317099432725	4.40193371070067e-05	LRRC59	leucine rich repeat containing 59 [Source:HGNC Symbol;Acc:HGNC:28817]
ENSG00000108924	3.06431382649849	4.861725818959e-28	HLF	HLF transcription factor, PAR bZIP family member [Source:HGNC Symbol;Acc:HGNC:4977]
ENSG00000109063	2.49898090547948	9.92965896038272e-07	MYH3	myosin heavy chain 3 [Source:HGNC Symbol;Acc:HGNC:7573]
ENSG00000109065	1.11731545213686	9.7364937266455e-08	NAT9	N-acetyltransferase 9 (putative) [Source:HGNC Symbol;Acc:HGNC:23133]
ENSG00000109099	-1.28434408690735	4.12707365837149e-10	PMP22	peripheral myelin protein 22 [Source:HGNC Symbol;Acc:HGNC:9118]
ENSG00000109452	1.34745173370043	2.70583438220663e-06	INPP4B	inositol polyphosphate-4-phosphatase type II B [Source:HGNC Symbol;Acc:HGNC:6075]
ENSG00000109472	-1.39611325582722	8.39942481210119e-05	CPE	carboxypeptidase E [Source:HGNC Symbol;Acc:HGNC:2303]
ENSG00000109511	3.1458030694401	3.65599972402248e-12	ANXA10	annexin A10 [Source:HGNC Symbol;Acc:HGNC:534]
ENSG00000109705	-2.29825347791852	0.000685396858058659	NKX3-2	NK3 homeobox 2 [Source:HGNC Symbol;Acc:HGNC:951]
ENSG00000109736	-1.05876159285213	2.28361991200305e-05	MFSD10	major facilitator superfamily domain containing 10 [Source:HGNC Symbol;Acc:HGNC:16894]
ENSG00000109794	-1.70848491810893	1.26543660509811e-12	FAM149A	family with sequence similarity 149 member A [Source:HGNC Symbol;Acc:HGNC:24527]
ENSG00000109819	2.29833727162503	4.36609719029757e-06	PPARGC1A	PPARG coactivator 1 alpha [Source:HGNC Symbol;Acc:HGNC:9237]
ENSG00000110090	2.40665075477084	1.14242938841776e-25	CPT1A	carnitine palmitoyltransferase 1A [Source:HGNC Symbol;Acc:HGNC:2328]
ENSG00000110092	-2.22358767534835	4.87273903343124e-106	CCND1	cyclin D1 [Source:HGNC Symbol;Acc:HGNC:1582]
ENSG00000110172	1.53455143228755	2.34336347589307e-28	CHORDC1	cysteine and histidine rich domain containing 1 [Source:HGNC Symbol;Acc:HGNC:14525]
ENSG00000110195	1.40070737756479	3.30005223339538e-09	FOLR1	folate receptor alpha [Source:HGNC Symbol;Acc:HGNC:3791]
ENSG00000110628	-1.10874950250138	0.000393390761364519	SLC22A18	solute carrier family 22 member 18 [Source:HGNC Symbol;Acc:HGNC:10964]
ENSG00000110719	-1.49593843631978	4.03573025328834e-11	TCIRG1	T cell immune regulator 1, ATPase H+ transporting V0 subunit a3 [Source:HGNC Symbol;Acc:HGNC:11647]
ENSG00000111012	1.78236873857233	2.90049903551923e-15	CYP27B1	cytochrome P450 family 27 subfamily B member 1 [Source:HGNC Symbol;Acc:HGNC:2606]
ENSG00000111145	-1.18249822266424	3.82266937134641e-11	ELK3	ETS transcription factor ELK3 [Source:HGNC Symbol;Acc:HGNC:3325]
ENSG00000111252	-1.57251612010613	2.87666529816019e-48	SH2B3	SH2B adaptor protein 3 [Source:HGNC Symbol;Acc:HGNC:29605]
ENSG00000111275	1.37978160761992	2.32830797888982e-11	ALDH2	aldehyde dehydrogenase 2 family member [Source:HGNC Symbol;Acc:HGNC:404]
ENSG00000111319	1.63128192684462	2.59398517559212e-07	SCNN1A	sodium channel epithelial 1 subunit alpha [Source:HGNC Symbol;Acc:HGNC:10599]
ENSG00000111344	-1.93041206761699	7.65500445066799e-06	RASAL1	RAS protein activator like 1 [Source:HGNC Symbol;Acc:HGNC:9873]
ENSG00000111348	-1.09791165093139	0.000161237493515248	ARHGDIB	Rho GDP dissociation inhibitor beta [Source:HGNC Symbol;Acc:HGNC:679]
ENSG00000111490	3.76947811195025	2.49867897512284e-08	TBC1D30	TBC1 domain family member 30 [Source:HGNC Symbol;Acc:HGNC:29164]
ENSG00000111641	1.33776603555092	7.48592755032513e-18	NOP2	NOP2 nucleolar protein [Source:HGNC Symbol;Acc:HGNC:7867]
ENSG00000111674	-2.19650074575606	6.26974241429974e-91	ENO2	enolase 2 [Source:HGNC Symbol;Acc:HGNC:3353]
ENSG00000111846	1.49055083593177	2.1926543740744e-14	GCNT2	glucosaminyl (N-acetyl) transferase 2 (I blood group) [Source:HGNC Symbol;Acc:HGNC:4204]
ENSG00000111859	-2.43547217697694	8.55128000355026e-24	NEDD9	neural precursor cell expressed, developmentally down-regulated 9 [Source:HGNC Symbol;Acc:HGNC:7733]
ENSG00000111863	-1.99731150816206	2.42328036706051e-11	ADTRP	androgen dependent TFPI regulating protein [Source:HGNC Symbol;Acc:HGNC:21214]
ENSG00000111913	3.72280172590326	6.81194448342489e-11	RIPOR2	RHO family interacting cell polarization regulator 2 [Source:HGNC Symbol;Acc:HGNC:13872]
ENSG00000112137	2.43573495070767	2.74197932777447e-45	PHACTR1	phosphatase and actin regulator 1 [Source:HGNC Symbol;Acc:HGNC:20990]
ENSG00000112715	-3.51941089225953	6.67074865738242e-158	VEGFA	vascular endothelial growth factor A [Source:HGNC Symbol;Acc:HGNC:12680]
ENSG00000112759	-0.959775739296045	0.000261128252897831	SLC29A1	solute carrier family 29 member 1 (Augustine blood group) [Source:HGNC Symbol;Acc:HGNC:11003]
ENSG00000113249	1.21179835086158	1.01019362994647e-08	HAVCR1	hepatitis A virus cellular receptor 1 [Source:HGNC Symbol;Acc:HGNC:17866]
ENSG00000113369	-2.10388287865087	3.17303098597887e-68	ARRDC3	arrestin domain containing 3 [Source:HGNC Symbol;Acc:HGNC:29263]
ENSG00000113492	-3.19227387171284	1.11555113903029e-63	AGXT2	alanine--glyoxylate aminotransferase 2 [Source:HGNC Symbol;Acc:HGNC:14412]
ENSG00000113504	-1.47943057956971	1.62328682750995e-07	SLC12A7	solute carrier family 12 member 7 [Source:HGNC Symbol;Acc:HGNC:10915]
ENSG00000113719	-1.00224691712265	8.77440421558121e-07	ERGIC1	endoplasmic reticulum-golgi intermediate compartment 1 [Source:HGNC Symbol;Acc:HGNC:29205]
ENSG00000114019	1.96384544014955	6.77558956282253e-66	AMOTL2	angiomotin like 2 [Source:HGNC Symbol;Acc:HGNC:17812]
ENSG00000114120	-1.01258164354754	4.25922812300375e-06	SLC25A36	solute carrier family 25 member 36 [Source:HGNC Symbol;Acc:HGNC:25554]
ENSG00000114166	-1.44551750839704	7.51399279214633e-11	KAT2B	lysine acetyltransferase 2B [Source:HGNC Symbol;Acc:HGNC:8638]
ENSG00000114353	-1.08732249217728	2.33264102802213e-12	GNAI2	G protein subunit alpha i2 [Source:HGNC Symbol;Acc:HGNC:4385]
ENSG00000114455	-3.37436747322646	3.57253340161441e-07	HHLA2	HERV-H LTR-associating 2 [Source:HGNC Symbol;Acc:HGNC:4905]
ENSG00000114544	-1.15929696346107	7.67492723130393e-07	SLC41A3	solute carrier family 41 member 3 [Source:HGNC Symbol;Acc:HGNC:31046]
ENSG00000114626	-1.29717017875424	7.18515662264889e-06	ABTB1	ankyrin repeat and BTB domain containing 1 [Source:HGNC Symbol;Acc:HGNC:18275]
ENSG00000114631	2.91522226426252	8.00940470356161e-10	PODXL2	podocalyxin like 2 [Source:HGNC Symbol;Acc:HGNC:17936]
ENSG00000114638	2.66100528017266	1.47979519200527e-06	UPK1B	uroplakin 1B [Source:HGNC Symbol;Acc:HGNC:12578]
ENSG00000114738	-1.10704651277327	2.02753868796395e-07	MAPKAPK3	MAPK activated protein kinase 3 [Source:HGNC Symbol;Acc:HGNC:6888]
ENSG00000114757	-2.38814662604478	5.28827342932803e-08	PEX5L	peroxisomal biogenesis factor 5 like [Source:HGNC Symbol;Acc:HGNC:30024]
ENSG00000114841	1.50218818559359	9.84303976538544e-05	DNAH1	dynein axonemal heavy chain 1 [Source:HGNC Symbol;Acc:HGNC:2940]
ENSG00000115073	-0.949060720733616	0.000489639154340001	ACTR1B	actin related protein 1B [Source:HGNC Symbol;Acc:HGNC:168]
ENSG00000115112	1.59120049287152	0.000186031644559417	TFCP2L1	transcription factor CP2 like 1 [Source:HGNC Symbol;Acc:HGNC:17925]
ENSG00000115221	3.88339777062397	8.63144678127726e-51	ITGB6	integrin subunit beta 6 [Source:HGNC Symbol;Acc:HGNC:6161]
ENSG00000115414	1.30450442551366	1.3765938476971e-11	FN1	fibronectin 1 [Source:HGNC Symbol;Acc:HGNC:3778]
ENSG00000115415	2.30473591063245	1.15903322953359e-108	STAT1	signal transducer and activator of transcription 1 [Source:HGNC Symbol;Acc:HGNC:11362]
ENSG00000115419	0.937738378733466	0.000195524357738223	GLS	glutaminase [Source:HGNC Symbol;Acc:HGNC:4331]
ENSG00000115474	7.28618842124536	1.89146113215565e-06	KCNJ13	potassium inwardly rectifying channel subfamily J member 13 [Source:HGNC Symbol;Acc:HGNC:6259]
ENSG00000115594	2.18115322561291	7.30822228734259e-41	IL1R1	interleukin 1 receptor type 1 [Source:HGNC Symbol;Acc:HGNC:5993]
ENSG00000115641	1.07202366431772	3.34565748851093e-09	FHL2	four and a half LIM domains 2 [Source:HGNC Symbol;Acc:HGNC:3703]
ENSG00000115657	2.55536706988456	2.37728111704687e-25	ABCB6	ATP binding cassette subfamily B member 6 (Langereis blood group) [Source:HGNC Symbol;Acc:HGNC:47]
ENSG00000115756	-1.80130442595027	6.35060745058565e-74	HPCAL1	hippocalcin like 1 [Source:HGNC Symbol;Acc:HGNC:5145]
ENSG00000115844	1.62396856104696	6.17425696817465e-05	DLX2	distal-less homeobox 2 [Source:HGNC Symbol;Acc:HGNC:2915]
ENSG00000115902	-0.872787839913571	0.000772461211390028	SLC1A4	solute carrier family 1 member 4 [Source:HGNC Symbol;Acc:HGNC:10942]
ENSG00000115919	3.56116381335961	8.10461351875121e-42	KYNU	kynureninase [Source:HGNC Symbol;Acc:HGNC:6469]
ENSG00000115956	2.53093794626728	1.00759858318396e-74	PLEK	pleckstrin [Source:HGNC Symbol;Acc:HGNC:9070]
ENSG00000116014	-7.27979715396493	5.2546897401754e-09	KISS1R	KISS1 receptor [Source:HGNC Symbol;Acc:HGNC:4510]
ENSG00000116016	-3.21806228958983	2.79972024325237e-122	EPAS1	endothelial PAS domain protein 1 [Source:HGNC Symbol;Acc:HGNC:3374]
ENSG00000116017	-1.44797211442485	0.00067070515296992	ARID3A	AT-rich interaction domain 3A [Source:HGNC Symbol;Acc:HGNC:3031]
ENSG00000116106	2.88170053659469	3.26660929985245e-49	EPHA4	EPH receptor A4 [Source:HGNC Symbol;Acc:HGNC:3388]
ENSG00000116285	-3.01724335242857	1.0550331465143e-161	ERRFI1	ERBB receptor feedback inhibitor 1 [Source:HGNC Symbol;Acc:HGNC:18185]
ENSG00000116299	1.76970831526098	0.000857552928204882	ELAPOR1	endosome-lysosome associated apoptosis and autophagy regulator 1 [Source:HGNC Symbol;Acc:HGNC:29618]
ENSG00000116455	1.09019994244788	6.45596669735904e-06	WDR77	WD repeat domain 77 [Source:HGNC Symbol;Acc:HGNC:29652]
ENSG00000116584	-1.01928128652891	0.000712856432554986	ARHGEF2	Rho/Rac guanine nucleotide exchange factor 2 [Source:HGNC Symbol;Acc:HGNC:682]
ENSG00000116701	2.62722768534093	0.000104119651396767	NCF2	neutrophil cytosolic factor 2 [Source:HGNC Symbol;Acc:HGNC:7661]
ENSG00000116717	1.53357925220533	3.10958925501278e-17	GADD45A	growth arrest and DNA damage inducible alpha [Source:HGNC Symbol;Acc:HGNC:4095]
ENSG00000116729	-3.44871402275294	2.19464993312668e-115	WLS	Wnt ligand secretion mediator [Source:HGNC Symbol;Acc:HGNC:30238]
ENSG00000116874	1.37159271456167	0.000249844179647614	WARS2	tryptophanyl tRNA synthetase 2, mitochondrial [Source:HGNC Symbol;Acc:HGNC:12730]
ENSG00000117174	1.34025121589361	6.49120897950895e-12	ZNHIT6	zinc finger HIT-type containing 6 [Source:HGNC Symbol;Acc:HGNC:26089]
ENSG00000117228	1.20022085264645	5.71955521424576e-08	GBP1	guanylate binding protein 1 [Source:HGNC Symbol;Acc:HGNC:4182]
ENSG00000117298	-1.1284459896822	3.86611081956834e-12	ECE1	endothelin converting enzyme 1 [Source:HGNC Symbol;Acc:HGNC:3146]
ENSG00000117318	2.79775591375382	8.4535520330256e-133	ID3	inhibitor of DNA binding 3, HLH protein [Source:HGNC Symbol;Acc:HGNC:5362]
ENSG00000117394	-2.30914417722682	9.930423870833e-67	SLC2A1	solute carrier family 2 member 1 [Source:HGNC Symbol;Acc:HGNC:11005]
ENSG00000117407	-1.71193743032536	6.92903696662467e-06	ARTN	artemin [Source:HGNC Symbol;Acc:HGNC:727]
ENSG00000117461	2.22651614786072	3.18701612467461e-27	PIK3R3	phosphoinositide-3-kinase regulatory subunit 3 [Source:HGNC Symbol;Acc:HGNC:8981]
ENSG00000117519	1.01008656634096	7.22680552701216e-08	CNN3	calponin 3 [Source:HGNC Symbol;Acc:HGNC:2157]
ENSG00000117525	-3.0371660947473	1.74515083356522e-114	F3	coagulation factor III, tissue factor [Source:HGNC Symbol;Acc:HGNC:3541]
ENSG00000117543	1.04401470007304	0.000539098196766336	DPH5	diphthamide biosynthesis 5 [Source:HGNC Symbol;Acc:HGNC:24270]
ENSG00000117594	-4.62004657401265	0.000376249367486722	HSD11B1	hydroxysteroid 11-beta dehydrogenase 1 [Source:HGNC Symbol;Acc:HGNC:5208]
ENSG00000117868	-1.27668186453348	2.10262507348672e-17	ESYT2	extended synaptotagmin 2 [Source:HGNC Symbol;Acc:HGNC:22211]
ENSG00000117984	-1.63755031554327	3.69974662943412e-35	CTSD	cathepsin D [Source:HGNC Symbol;Acc:HGNC:2529]
ENSG00000118515	1.70862583670535	3.54037815277737e-09	SGK1	serum/glucocorticoid regulated kinase 1 [Source:HGNC Symbol;Acc:HGNC:10810]
ENSG00000118523	1.61880080507065	4.22482688629568e-31	CCN2	cellular communication network factor 2 [Source:HGNC Symbol;Acc:HGNC:2500]
ENSG00000118777	2.61813921950124	1.7093690252959e-13	ABCG2	ATP binding cassette subfamily G member 2 (Junior blood group) [Source:HGNC Symbol;Acc:HGNC:74]
ENSG00000119227	-1.48174461353177	4.873628306991e-08	PIGZ	phosphatidylinositol glycan anchor biosynthesis class Z [Source:HGNC Symbol;Acc:HGNC:30596]
ENSG00000119408	-0.943068661609963	0.000131290112063202	NEK6	NIMA related kinase 6 [Source:HGNC Symbol;Acc:HGNC:7749]
ENSG00000119514	-1.47684639519359	1.04163493666259e-05	GALNT12	polypeptide N-acetylgalactosaminyltransferase 12 [Source:HGNC Symbol;Acc:HGNC:19877]
ENSG00000119537	-1.00136511160219	4.03510169875371e-06	KDSR	3-ketodihydrosphingosine reductase [Source:HGNC Symbol;Acc:HGNC:4021]
ENSG00000119630	-4.39257032297774	5.64811079550662e-73	PGF	placental growth factor [Source:HGNC Symbol;Acc:HGNC:8893]
ENSG00000119655	-1.88628329929641	2.6822800482657e-69	NPC2	NPC intracellular cholesterol transporter 2 [Source:HGNC Symbol;Acc:HGNC:14537]
ENSG00000119681	-1.99879949658365	8.54258528090988e-23	LTBP2	latent transforming growth factor beta binding protein 2 [Source:HGNC Symbol;Acc:HGNC:6715]
ENSG00000119714	-2.10415683306788	5.84886064185169e-15	GPR68	G protein-coupled receptor 68 [Source:HGNC Symbol;Acc:HGNC:4519]
ENSG00000119865	-1.16419116771419	4.47191511637987e-07	CNRIP1	cannabinoid receptor interacting protein 1 [Source:HGNC Symbol;Acc:HGNC:24546]
ENSG00000119917	1.34800064687837	1.66643481290796e-19	IFIT3	interferon induced protein with tetratricopeptide repeats 3 [Source:HGNC Symbol;Acc:HGNC:5411]
ENSG00000120129	-2.29225602006232	1.34543372632618e-122	DUSP1	dual specificity phosphatase 1 [Source:HGNC Symbol;Acc:HGNC:3064]
ENSG00000120256	-1.02639654749324	0.000140922218590372	LRP11	LDL receptor related protein 11 [Source:HGNC Symbol;Acc:HGNC:16936]
ENSG00000120306	-1.56198461589102	9.45999732468924e-31	CYSTM1	cysteine rich transmembrane module containing 1 [Source:HGNC Symbol;Acc:HGNC:30239]
ENSG00000120341	1.83794832823153	1.24514242607263e-10	SEC16B	SEC16 homolog B, endoplasmic reticulum export factor [Source:HGNC Symbol;Acc:HGNC:30301]
ENSG00000120693	1.61539401698672	3.24213541144732e-09	SMAD9	SMAD family member 9 [Source:HGNC Symbol;Acc:HGNC:6774]
ENSG00000120738	2.46915237567384	5.69504721667434e-15	EGR1	early growth response 1 [Source:HGNC Symbol;Acc:HGNC:3238]
ENSG00000120896	-1.2826777942309	6.57154373617178e-15	SORBS3	sorbin and SH3 domain containing 3 [Source:HGNC Symbol;Acc:HGNC:30907]
ENSG00000120913	-1.21330136999755	8.48526449826687e-05	PDLIM2	PDZ and LIM domain 2 [Source:HGNC Symbol;Acc:HGNC:13992]
ENSG00000121297	-1.19594462642065	9.33364920158324e-05	TSHZ3	teashirt zinc finger homeobox 3 [Source:HGNC Symbol;Acc:HGNC:30700]
ENSG00000121858	-2.9424934449248	1.5146318513131e-193	TNFSF10	TNF superfamily member 10 [Source:HGNC Symbol;Acc:HGNC:11925]
ENSG00000121895	-3.36741994337567	6.27565354744876e-35	TMEM156	transmembrane protein 156 [Source:HGNC Symbol;Acc:HGNC:26260]
ENSG00000122378	-4.40437976777051	6.78949720855556e-40	PRXL2A	peroxiredoxin like 2A [Source:HGNC Symbol;Acc:HGNC:28651]
ENSG00000122861	-2.07499075402267	1.17163532413515e-74	PLAU	plasminogen activator, urokinase [Source:HGNC Symbol;Acc:HGNC:9052]
ENSG00000122884	-0.90614414939152	0.000439245554694451	P4HA1	prolyl 4-hydroxylase subunit alpha 1 [Source:HGNC Symbol;Acc:HGNC:8546]
ENSG00000122966	-1.04455119062223	0.000147205497914132	CIT	citron rho-interacting serine/threonine kinase [Source:HGNC Symbol;Acc:HGNC:1985]
ENSG00000123146	-1.16681350212373	4.27144133560961e-17	ADGRE5	adhesion G protein-coupled receptor E5 [Source:HGNC Symbol;Acc:HGNC:1711]
ENSG00000123485	-1.07225189718134	9.37412798897793e-08	HJURP	Holliday junction recognition protein [Source:HGNC Symbol;Acc:HGNC:25444]
ENSG00000123689	-1.66035101446176	7.69162300862895e-21	G0S2	G0/G1 switch 2 [Source:HGNC Symbol;Acc:HGNC:30229]
ENSG00000123843	3.57641439893019	1.31900553553133e-05	C4BPB	complement component 4 binding protein beta [Source:HGNC Symbol;Acc:HGNC:1328]
ENSG00000124116	-2.45952732179083	1.3902052003352e-11	WFDC3	WAP four-disulfide core domain 3 [Source:HGNC Symbol;Acc:HGNC:15957]
ENSG00000124201	0.924818780165848	0.000110369971205632	ZNFX1	zinc finger NFX1-type containing 1 [Source:HGNC Symbol;Acc:HGNC:29271]
ENSG00000124225	-1.76927415518295	1.02401728195718e-09	PMEPA1	prostate transmembrane protein, androgen induced 1 [Source:HGNC Symbol;Acc:HGNC:14107]
ENSG00000124374	-2.28918345102233	6.18342779158553e-07	PAIP2B	poly(A) binding protein interacting protein 2B [Source:HGNC Symbol;Acc:HGNC:29200]
ENSG00000124766	0.933075806638538	0.00011786032558615	SOX4	SRY-box transcription factor 4 [Source:HGNC Symbol;Acc:HGNC:11200]
ENSG00000124920	-1.90954446037186	6.38568622555281e-21	MYRF	myelin regulatory factor [Source:HGNC Symbol;Acc:HGNC:1181]
ENSG00000125144	7.61159709093533	1.01413780878291e-07	MT1G	metallothionein 1G [Source:HGNC Symbol;Acc:HGNC:7399]
ENSG00000125246	-1.2402201956173	0.000563810364303345	CLYBL	citramalyl-CoA lyase [Source:HGNC Symbol;Acc:HGNC:18355]
ENSG00000125247	-1.13777889639988	3.09267696504273e-08	TMTC4	transmembrane O-mannosyltransferase targeting cadherins 4 [Source:HGNC Symbol;Acc:HGNC:25904]
ENSG00000125629	-1.43229919596823	1.67443416871008e-08	INSIG2	insulin induced gene 2 [Source:HGNC Symbol;Acc:HGNC:20452]
ENSG00000125657	1.30250606271422	3.11572078811395e-07	TNFSF9	TNF superfamily member 9 [Source:HGNC Symbol;Acc:HGNC:11939]
ENSG00000125740	2.11759220546051	6.35826833248719e-07	FOSB	FosB proto-oncogene, AP-1 transcription factor subunit [Source:HGNC Symbol;Acc:HGNC:3797]
ENSG00000125826	-1.25892947160377	1.81004400406218e-12	RBCK1	RANBP2-type and C3HC4-type zinc finger containing 1 [Source:HGNC Symbol;Acc:HGNC:15864]
ENSG00000125966	2.4332614909517	1.89491227226244e-87	MMP24	matrix metallopeptidase 24 [Source:HGNC Symbol;Acc:HGNC:7172]
ENSG00000125968	1.27172053741262	4.30369941448882e-05	ID1	inhibitor of DNA binding 1, HLH protein [Source:HGNC Symbol;Acc:HGNC:5360]
ENSG00000126217	-3.37696136701152	1.65374034063921e-24	MCF2L	MCF.2 cell line derived transforming sequence like [Source:HGNC Symbol;Acc:HGNC:14576]
ENSG00000126458	-0.936310659966021	0.000459974627233409	RRAS	RAS related [Source:HGNC Symbol;Acc:HGNC:10447]
ENSG00000126705	-2.01645854867913	2.02227521991485e-49	AHDC1	AT-hook DNA binding motif containing 1 [Source:HGNC Symbol;Acc:HGNC:25230]
ENSG00000126860	-1.88872345714085	5.97874638688986e-15	EVI2A	ecotropic viral integration site 2A [Source:HGNC Symbol;Acc:HGNC:3499]
ENSG00000126878	1.77717734231543	1.13255956563944e-28	AIF1L	allograft inflammatory factor 1 like [Source:HGNC Symbol;Acc:HGNC:28904]
ENSG00000127129	6.12949574259998	6.20787678533283e-76	EDN2	endothelin 2 [Source:HGNC Symbol;Acc:HGNC:3177]
ENSG00000127329	1.76565095674581	4.47969264151896e-28	PTPRB	protein tyrosine phosphatase receptor type B [Source:HGNC Symbol;Acc:HGNC:9665]
ENSG00000127418	-1.33654725078692	1.04415641751386e-24	FGFRL1	fibroblast growth factor receptor like 1 [Source:HGNC Symbol;Acc:HGNC:3693]
ENSG00000127528	-2.19633046496697	7.21192643367766e-08	KLF2	Kruppel like factor 2 [Source:HGNC Symbol;Acc:HGNC:6347]
ENSG00000127863	2.30365626478222	8.4359979601707e-52	TNFRSF19	TNF receptor superfamily member 19 [Source:HGNC Symbol;Acc:HGNC:11915]
ENSG00000127920	-1.19996104372204	8.27267709296907e-12	GNG11	G protein subunit gamma 11 [Source:HGNC Symbol;Acc:HGNC:4403]
ENSG00000127947	-1.14336018978292	3.55908444488797e-05	PTPN12	protein tyrosine phosphatase non-receptor type 12 [Source:HGNC Symbol;Acc:HGNC:9645]
ENSG00000128016	-1.72424651094735	6.07488275084472e-16	ZFP36	ZFP36 ring finger protein [Source:HGNC Symbol;Acc:HGNC:12862]
ENSG00000128242	-1.86854672340424	8.89858454805518e-53	GAL3ST1	galactose-3-O-sulfotransferase 1 [Source:HGNC Symbol;Acc:HGNC:24240]
ENSG00000128340	-0.989893921732606	2.14895607027967e-08	RAC2	Rac family small GTPase 2 [Source:HGNC Symbol;Acc:HGNC:9802]
ENSG00000128510	4.21756690265188	8.51423973219961e-18	CPA4	carboxypeptidase A4 [Source:HGNC Symbol;Acc:HGNC:15740]
ENSG00000128567	-1.03360311828848	0.000551293010375291	PODXL	podocalyxin like [Source:HGNC Symbol;Acc:HGNC:9171]
ENSG00000128641	0.999948372396835	3.56520877271741e-06	MYO1B	myosin IB [Source:HGNC Symbol;Acc:HGNC:7596]
ENSG00000128805	-2.1844591516883	5.46261805753368e-91	ARHGAP22	Rho GTPase activating protein 22 [Source:HGNC Symbol;Acc:HGNC:30320]
ENSG00000129170	-2.82070323151461	7.44260247222616e-05	CSRP3	cysteine and glycine rich protein 3 [Source:HGNC Symbol;Acc:HGNC:2472]
ENSG00000129226	-1.28525766758152	2.83136519533711e-06	CD68	CD68 molecule [Source:HGNC Symbol;Acc:HGNC:1693]
ENSG00000129355	-1.38539696246293	2.77044855834511e-06	CDKN2D	cyclin dependent kinase inhibitor 2D [Source:HGNC Symbol;Acc:HGNC:1790]
ENSG00000129474	1.02927351218135	9.4017970253046e-05	AJUBA	ajuba LIM protein [Source:HGNC Symbol;Acc:HGNC:20250]
ENSG00000129521	-3.01808496691144	2.88205079483071e-120	EGLN3	egl-9 family hypoxia inducible factor 3 [Source:HGNC Symbol;Acc:HGNC:14661]
ENSG00000130052	-1.39036432992532	2.97763514472591e-18	STARD8	StAR related lipid transfer domain containing 8 [Source:HGNC Symbol;Acc:HGNC:19161]
ENSG00000130340	-0.963569501572176	2.34662230971323e-05	SNX9	sorting nexin 9 [Source:HGNC Symbol;Acc:HGNC:14973]
ENSG00000130513	1.84266101268775	3.96017911558221e-07	GDF15	growth differentiation factor 15 [Source:HGNC Symbol;Acc:HGNC:30142]
ENSG00000130702	-1.42067379327492	1.94056626642235e-12	LAMA5	laminin subunit alpha 5 [Source:HGNC Symbol;Acc:HGNC:6485]
ENSG00000130720	-1.60011138249784	1.85492032878066e-17	FIBCD1	fibrinogen C domain containing 1 [Source:HGNC Symbol;Acc:HGNC:25922]
ENSG00000130768	2.14726867021673	0.000955664166482242	SMPDL3B	sphingomyelin phosphodiesterase acid like 3B [Source:HGNC Symbol;Acc:HGNC:21416]
ENSG00000130810	1.08172923343807	3.53887249168078e-06	PPAN	peter pan homolog [Source:HGNC Symbol;Acc:HGNC:9227]
ENSG00000130829	1.65112027179951	5.58148129036621e-06	DUSP9	dual specificity phosphatase 9 [Source:HGNC Symbol;Acc:HGNC:3076]
ENSG00000131016	-2.06547881077412	9.98026214928458e-54	AKAP12	A-kinase anchoring protein 12 [Source:HGNC Symbol;Acc:HGNC:370]
ENSG00000131018	1.57111078033432	1.56185298582425e-22	SYNE1	spectrin repeat containing nuclear envelope protein 1 [Source:HGNC Symbol;Acc:HGNC:17089]
ENSG00000131389	-0.981510017611398	0.000331962697819052	SLC6A6	solute carrier family 6 member 6 [Source:HGNC Symbol;Acc:HGNC:11052]
ENSG00000131459	-2.95262850864143	7.88598043726074e-31	GFPT2	glutamine-fructose-6-phosphate transaminase 2 [Source:HGNC Symbol;Acc:HGNC:4242]
ENSG00000131471	2.54034940668977	4.70918217484035e-05	AOC3	amine oxidase copper containing 3 [Source:HGNC Symbol;Acc:HGNC:550]
ENSG00000131759	-1.32540801649523	3.77337348613124e-14	RARA	retinoic acid receptor alpha [Source:HGNC Symbol;Acc:HGNC:9864]
ENSG00000131773	-1.19396524865362	7.03778718204593e-06	KHDRBS3	KH RNA binding domain containing, signal transduction associated 3 [Source:HGNC Symbol;Acc:HGNC:18117]
ENSG00000132274	1.45659024432686	2.10481235722181e-11	TRIM22	tripartite motif containing 22 [Source:HGNC Symbol;Acc:HGNC:16379]
ENSG00000132359	2.01009999379445	1.39353644730532e-09	RAP1GAP2	RAP1 GTPase activating protein 2 [Source:HGNC Symbol;Acc:HGNC:29176]
ENSG00000132437	4.2875148991149	3.26207777045753e-22	DDC	dopa decarboxylase [Source:HGNC Symbol;Acc:HGNC:2719]
ENSG00000132688	1.64775154484894	0.00013318258935193	NES	nestin [Source:HGNC Symbol;Acc:HGNC:7756]
ENSG00000132768	1.01879654358352	1.4809551665825e-06	DPH2	diphthamide biosynthesis 2 [Source:HGNC Symbol;Acc:HGNC:3004]
ENSG00000133056	1.18234891335098	0.000474793285714614	PIK3C2B	phosphatidylinositol-4-phosphate 3-kinase catalytic subunit type 2 beta [Source:HGNC Symbol;Acc:HGNC:8972]
ENSG00000133065	1.14776620924726	5.2273322752826e-10	SLC41A1	solute carrier family 41 member 1 [Source:HGNC Symbol;Acc:HGNC:19429]
ENSG00000133256	4.25228628746135	0.000123805634449465	PDE6B	phosphodiesterase 6B [Source:HGNC Symbol;Acc:HGNC:8786]
ENSG00000133519	2.67125234171681	1.87194060833647e-09	ZDHHC8P1	ZDHHC8 pseudogene 1 [Source:HGNC Symbol;Acc:HGNC:26461]
ENSG00000133597	-1.40888920322579	9.48029349137096e-13	ADCK2	aarF domain containing kinase 2 [Source:HGNC Symbol;Acc:HGNC:19039]
ENSG00000133687	3.79811935474478	4.21885989599347e-11	TMTC1	transmembrane O-mannosyltransferase targeting cadherins 1 [Source:HGNC Symbol;Acc:HGNC:24099]
ENSG00000133805	-1.92367455958922	4.377053887921e-16	AMPD3	adenosine monophosphate deaminase 3 [Source:HGNC Symbol;Acc:HGNC:470]
ENSG00000134013	-1.31806462797857	1.21677238656303e-19	LOXL2	lysyl oxidase like 2 [Source:HGNC Symbol;Acc:HGNC:6666]
ENSG00000134086	3.56897440120949	6.39938240165609e-175	VHL	von Hippel-Lindau tumor suppressor [Source:HGNC Symbol;Acc:HGNC:12687]
ENSG00000134107	-2.17456092215708	2.9559364420032e-65	BHLHE40	basic helix-loop-helix family member e40 [Source:HGNC Symbol;Acc:HGNC:1046]
ENSG00000134109	-0.964491847532163	0.000809000176435802	EDEM1	ER degradation enhancing alpha-mannosidase like protein 1 [Source:HGNC Symbol;Acc:HGNC:18967]
ENSG00000134115	-1.28270199254634	2.5697370617796e-05	CNTN6	contactin 6 [Source:HGNC Symbol;Acc:HGNC:2176]
ENSG00000134215	2.34317914912611	5.74236015720728e-38	VAV3	vav guanine nucleotide exchange factor 3 [Source:HGNC Symbol;Acc:HGNC:12659]
ENSG00000134243	-1.29058989228401	1.57664011251697e-09	SORT1	sortilin 1 [Source:HGNC Symbol;Acc:HGNC:11186]
ENSG00000134258	3.37923981711422	0.000203417558448752	VTCN1	V-set domain containing T cell activation inhibitor 1 [Source:HGNC Symbol;Acc:HGNC:28873]
ENSG00000134321	2.74912233089392	7.08314691598252e-10	RSAD2	radical S-adenosyl methionine domain containing 2 [Source:HGNC Symbol;Acc:HGNC:30908]
ENSG00000134343	3.17757896829257	1.86201320658331e-18	ANO3	anoctamin 3 [Source:HGNC Symbol;Acc:HGNC:14004]
ENSG00000134375	1.06143381279938	1.16394473318942e-07	TIMM17A	translocase of inner mitochondrial membrane 17A [Source:HGNC Symbol;Acc:HGNC:17315]
ENSG00000134531	-2.05529451878113	0.00032871895802645	EMP1	epithelial membrane protein 1 [Source:HGNC Symbol;Acc:HGNC:3333]
ENSG00000134686	-1.39615413693202	9.91564936270299e-31	PHC2	polyhomeotic homolog 2 [Source:HGNC Symbol;Acc:HGNC:3183]
ENSG00000134802	-1.04856212167382	8.00115857193033e-06	SLC43A3	solute carrier family 43 member 3 [Source:HGNC Symbol;Acc:HGNC:17466]
ENSG00000134824	-0.953565866820058	0.000275052085673915	FADS2	fatty acid desaturase 2 [Source:HGNC Symbol;Acc:HGNC:3575]
ENSG00000134874	-0.9987160980214	0.000743616965568084	DZIP1	DAZ interacting zinc finger protein 1 [Source:HGNC Symbol;Acc:HGNC:20908]
ENSG00000134954	-1.1434607767641	1.68198999938617e-09	ETS1	ETS proto-oncogene 1, transcription factor [Source:HGNC Symbol;Acc:HGNC:3488]
ENSG00000135074	-0.928564347028011	0.000807998814042442	ADAM19	ADAM metallopeptidase domain 19 [Source:HGNC Symbol;Acc:HGNC:197]
ENSG00000135111	-1.89081003151444	3.40880943288298e-24	TBX3	T-box transcription factor 3 [Source:HGNC Symbol;Acc:HGNC:11602]
ENSG00000135114	2.80990901014891	1.05625637750154e-60	OASL	2'-5'-oligoadenylate synthetase like [Source:HGNC Symbol;Acc:HGNC:8090]
ENSG00000135127	3.24706886676486	1.08833911557753e-44	BICDL1	BICD family like cargo adaptor 1 [Source:HGNC Symbol;Acc:HGNC:28095]
ENSG00000135205	2.04578286691185	1.13082047159252e-05	CCDC146	coiled-coil domain containing 146 [Source:HGNC Symbol;Acc:HGNC:29296]
ENSG00000135245	-1.85115373902658	7.61392404970363e-23	HILPDA	hypoxia inducible lipid droplet associated [Source:HGNC Symbol;Acc:HGNC:28859]
ENSG00000135318	-4.2199082848872	3.5841570922373e-175	NT5E	5'-nucleotidase ecto [Source:HGNC Symbol;Acc:HGNC:8021]
ENSG00000135679	1.09901084323363	0.000947557006958844	MDM2	MDM2 proto-oncogene [Source:HGNC Symbol;Acc:HGNC:6973]
ENSG00000135697	1.30285366093996	6.23130792334825e-07	BCO1	beta-carotene oxygenase 1 [Source:HGNC Symbol;Acc:HGNC:13815]
ENSG00000135763	1.01066097009063	6.15442833750665e-05	URB2	URB2 ribosome biogenesis homolog [Source:HGNC Symbol;Acc:HGNC:28967]
ENSG00000135926	-1.27090223264414	9.05277294439289e-15	TMBIM1	transmembrane BAX inhibitor motif containing 1 [Source:HGNC Symbol;Acc:HGNC:23410]
ENSG00000135973	2.31787176392968	2.41012603640112e-08	GPR45	G protein-coupled receptor 45 [Source:HGNC Symbol;Acc:HGNC:4503]
ENSG00000135976	-1.08664359582754	0.000869320211519945	ANKRD36	ankyrin repeat domain 36 [Source:HGNC Symbol;Acc:HGNC:24079]
ENSG00000136048	1.34331427176342	2.02236854717003e-19	DRAM1	DNA damage regulated autophagy modulator 1 [Source:HGNC Symbol;Acc:HGNC:25645]
ENSG00000136167	-4.01432300837094	0	LCP1	lymphocyte cytosolic protein 1 [Source:HGNC Symbol;Acc:HGNC:6528]
ENSG00000136244	3.01670780892677	4.8727371450202e-23	IL6	interleukin 6 [Source:HGNC Symbol;Acc:HGNC:6018]
ENSG00000136531	1.53357562518805	3.72372672157418e-07	SCN2A	sodium voltage-gated channel alpha subunit 2 [Source:HGNC Symbol;Acc:HGNC:10588]
ENSG00000136732	-1.29688277221716	1.75730684610941e-10	GYPC	glycophorin C (Gerbich blood group) [Source:HGNC Symbol;Acc:HGNC:4704]
ENSG00000136830	-1.17404846761392	1.96027450935865e-14	NIBAN2	niban apoptosis regulator 2 [Source:HGNC Symbol;Acc:HGNC:25282]
ENSG00000136881	3.01214849418563	6.10159322094593e-10	BAAT	bile acid-CoA:amino acid N-acyltransferase [Source:HGNC Symbol;Acc:HGNC:932]
ENSG00000137145	-1.05542945904616	2.62124967378405e-07	DENND4C	DENN domain containing 4C [Source:HGNC Symbol;Acc:HGNC:26079]
ENSG00000137193	-1.76627752340299	7.26789989352868e-17	PIM1	Pim-1 proto-oncogene, serine/threonine kinase [Source:HGNC Symbol;Acc:HGNC:8986]
ENSG00000137251	-1.70500735821737	4.91326981731671e-10	TINAG	tubulointerstitial nephritis antigen [Source:HGNC Symbol;Acc:HGNC:14599]
ENSG00000137309	-2.12443802975651	1.19387488572514e-26	HMGA1	high mobility group AT-hook 1 [Source:HGNC Symbol;Acc:HGNC:5010]
ENSG00000137310	-1.00015400634813	1.68421348174082e-08	TCF19	transcription factor 19 [Source:HGNC Symbol;Acc:HGNC:11629]
ENSG00000137312	-0.951360995594465	8.35739960410243e-07	FLOT1	flotillin 1 [Source:HGNC Symbol;Acc:HGNC:3757]
ENSG00000137460	2.37314568732738	2.3427094828103e-08	FHDC1	FH2 domain containing 1 [Source:HGNC Symbol;Acc:HGNC:29363]
ENSG00000137700	-0.958342046385528	0.000241335854683598	SLC37A4	solute carrier family 37 member 4 [Source:HGNC Symbol;Acc:HGNC:4061]
ENSG00000137707	4.35806592943864	2.864886231143e-07	BTG4	BTG anti-proliferation factor 4 [Source:HGNC Symbol;Acc:HGNC:13862]
ENSG00000137767	-0.93647581890325	0.000270814602323582	SQOR	sulfide quinone oxidoreductase [Source:HGNC Symbol;Acc:HGNC:20390]
ENSG00000137801	3.22256743907979	4.1526818759448e-152	THBS1	thrombospondin 1 [Source:HGNC Symbol;Acc:HGNC:11785]
ENSG00000137812	-1.21265080004521	1.60658425776634e-08	KNL1	kinetochore scaffold 1 [Source:HGNC Symbol;Acc:HGNC:24054]
ENSG00000137831	-1.44651093646695	1.84006084559066e-24	UACA	uveal autoantigen with coiled-coil domains and ankyrin repeats [Source:HGNC Symbol;Acc:HGNC:15947]
ENSG00000137834	1.28476682411479	3.16363946379013e-05	SMAD6	SMAD family member 6 [Source:HGNC Symbol;Acc:HGNC:6772]
ENSG00000137872	2.17737170171386	1.10866595379062e-09	SEMA6D	semaphorin 6D [Source:HGNC Symbol;Acc:HGNC:16770]
ENSG00000137877	2.7485491244394	1.52594821135453e-09	SPTBN5	spectrin beta, non-erythrocytic 5 [Source:HGNC Symbol;Acc:HGNC:15680]
ENSG00000137959	2.01599247766283	3.39919809247428e-18	IFI44L	interferon induced protein 44 like [Source:HGNC Symbol;Acc:HGNC:17817]
ENSG00000137965	1.75160082341416	2.49081407801052e-15	IFI44	interferon induced protein 44 [Source:HGNC Symbol;Acc:HGNC:16938]
ENSG00000138061	3.60627013204291	9.15973204401122e-89	CYP1B1	cytochrome P450 family 1 subfamily B member 1 [Source:HGNC Symbol;Acc:HGNC:2597]
ENSG00000138152	-2.73034840097757	8.41351249117762e-20	BTBD16	BTB domain containing 16 [Source:HGNC Symbol;Acc:HGNC:26340]
ENSG00000138162	-1.77019444081867	2.32761671266411e-44	TACC2	transforming acidic coiled-coil containing protein 2 [Source:HGNC Symbol;Acc:HGNC:11523]
ENSG00000138166	-1.23223217785081	1.11057218558341e-10	DUSP5	dual specificity phosphatase 5 [Source:HGNC Symbol;Acc:HGNC:3071]
ENSG00000138378	2.71853806747993	1.43175894836121e-06	STAT4	signal transducer and activator of transcription 4 [Source:HGNC Symbol;Acc:HGNC:11365]
ENSG00000138395	1.04451283884059	1.38367764774902e-05	CDK15	cyclin dependent kinase 15 [Source:HGNC Symbol;Acc:HGNC:14434]
ENSG00000138449	3.57979271458462	0.000196631540945401	SLC40A1	solute carrier family 40 member 1 [Source:HGNC Symbol;Acc:HGNC:10909]
ENSG00000138623	-1.02315857399029	6.80544622045055e-06	SEMA7A	semaphorin 7A (John Milton Hagen blood group) [Source:HGNC Symbol;Acc:HGNC:10741]
ENSG00000138639	1.70356408747168	1.82654340801786e-11	ARHGAP24	Rho GTPase activating protein 24 [Source:HGNC Symbol;Acc:HGNC:25361]
ENSG00000138642	1.5924470757482	8.22972778915498e-16	HERC6	HECT and RLD domain containing E3 ubiquitin protein ligase family member 6 [Source:HGNC Symbol;Acc:HGNC:26072]
ENSG00000138685	1.22629094669973	3.90316008800656e-07	FGF2	fibroblast growth factor 2 [Source:HGNC Symbol;Acc:HGNC:3676]
ENSG00000138764	-1.18780995263818	6.92330383264174e-08	CCNG2	cyclin G2 [Source:HGNC Symbol;Acc:HGNC:1593]
ENSG00000138835	-1.14043747947311	1.04840332396944e-12	RGS3	regulator of G protein signaling 3 [Source:HGNC Symbol;Acc:HGNC:9999]
ENSG00000138944	-1.67559814981565	3.54377821068177e-12	SHISAL1	shisa like 1 [Source:HGNC Symbol;Acc:HGNC:29335]
ENSG00000139173	-1.52669891791377	7.27994243804862e-12	TMEM117	transmembrane protein 117 [Source:HGNC Symbol;Acc:HGNC:25308]
ENSG00000139174	1.3990674940613	1.54493935692026e-07	PRICKLE1	prickle planar cell polarity protein 1 [Source:HGNC Symbol;Acc:HGNC:17019]
ENSG00000139289	-1.33360182696071	1.00968528020773e-24	PHLDA1	pleckstrin homology like domain family A member 1 [Source:HGNC Symbol;Acc:HGNC:8933]
ENSG00000139370	-1.52654551788839	1.58355956764633e-20	SLC15A4	solute carrier family 15 member 4 [Source:HGNC Symbol;Acc:HGNC:23090]
ENSG00000139514	-0.994169687114411	9.41312904371768e-06	SLC7A1	solute carrier family 7 member 1 [Source:HGNC Symbol;Acc:HGNC:11057]
ENSG00000139725	-1.21628417670575	2.25722157066205e-20	RHOF	ras homolog family member F, filopodia associated [Source:HGNC Symbol;Acc:HGNC:15703]
ENSG00000139973	2.80801894905035	1.82391785329975e-05	SYT16	synaptotagmin 16 [Source:HGNC Symbol;Acc:HGNC:23142]
ENSG00000140022	2.1229195930026	8.36502660329199e-17	STON2	stonin 2 [Source:HGNC Symbol;Acc:HGNC:30652]
ENSG00000140297	1.1426818488704	6.09674470290636e-07	GCNT3	glucosaminyl (N-acetyl) transferase 3, mucin type [Source:HGNC Symbol;Acc:HGNC:4205]
ENSG00000140332	-2.13530281944746	6.28114182851917e-65	TLE3	TLE family member 3, transcriptional corepressor [Source:HGNC Symbol;Acc:HGNC:11839]
ENSG00000140465	4.25644573177744	7.73361232996155e-30	CYP1A1	cytochrome P450 family 1 subfamily A member 1 [Source:HGNC Symbol;Acc:HGNC:2595]
ENSG00000140545	-0.951310039582236	1.40119369299999e-06	MFGE8	milk fat globule EGF and factor V/VIII domain containing [Source:HGNC Symbol;Acc:HGNC:7036]
ENSG00000140564	-1.54600706255157	8.43198017032045e-32	FURIN	furin, paired basic amino acid cleaving enzyme [Source:HGNC Symbol;Acc:HGNC:8568]
ENSG00000140682	-1.0997166396556	0.000650779322235209	TGFB1I1	transforming growth factor beta 1 induced transcript 1 [Source:HGNC Symbol;Acc:HGNC:11767]
ENSG00000140691	1.19374244189549	0.000471223095653646	ARMC5	armadillo repeat containing 5 [Source:HGNC Symbol;Acc:HGNC:25781]
ENSG00000140848	-0.972832636085057	2.72928684765625e-06	CPNE2	copine 2 [Source:HGNC Symbol;Acc:HGNC:2315]
ENSG00000140945	-1.92522744609486	6.51969474946896e-09	CDH13	cadherin 13 [Source:HGNC Symbol;Acc:HGNC:1753]
ENSG00000141480	-1.60742705855249	1.54493935692026e-07	ARRB2	arrestin beta 2 [Source:HGNC Symbol;Acc:HGNC:712]
ENSG00000141503	-0.920529712963566	0.000551683048927938	MINK1	misshapen like kinase 1 [Source:HGNC Symbol;Acc:HGNC:17565]
ENSG00000141524	-2.19537476456057	0.000206225350449011	TMC6	transmembrane channel like 6 [Source:HGNC Symbol;Acc:HGNC:18021]
ENSG00000141526	-0.975438539912703	0.000145162170584643	SLC16A3	solute carrier family 16 member 3 [Source:HGNC Symbol;Acc:HGNC:10924]
ENSG00000141753	-1.5597479965084	5.33116387001174e-07	IGFBP4	insulin like growth factor binding protein 4 [Source:HGNC Symbol;Acc:HGNC:5473]
ENSG00000141985	-0.915452181757963	0.00026621234336489	SH3GL1	SH3 domain containing GRB2 like 1, endophilin A2 [Source:HGNC Symbol;Acc:HGNC:10830]
ENSG00000142185	-1.86848121335949	1.39030540690901e-11	TRPM2	transient receptor potential cation channel subfamily M member 2 [Source:HGNC Symbol;Acc:HGNC:12339]
ENSG00000142192	-1.01631562680249	5.95924349153334e-07	APP	amyloid beta precursor protein [Source:HGNC Symbol;Acc:HGNC:620]
ENSG00000142327	-1.37655528247931	1.7772117448852e-16	RNPEPL1	arginyl aminopeptidase like 1 [Source:HGNC Symbol;Acc:HGNC:10079]
ENSG00000142621	2.91136678213239	0.000105868449608298	FHAD1	forkhead associated phosphopeptide binding domain 1 [Source:HGNC Symbol;Acc:HGNC:29408]
ENSG00000142798	1.37733741057755	2.43394173112012e-25	HSPG2	heparan sulfate proteoglycan 2 [Source:HGNC Symbol;Acc:HGNC:5273]
ENSG00000142871	2.3315679539429	5.2848663244997e-129	CCN1	cellular communication network factor 1 [Source:HGNC Symbol;Acc:HGNC:2654]
ENSG00000142949	-1.02697604764811	1.6860187537996e-11	PTPRF	protein tyrosine phosphatase receptor type F [Source:HGNC Symbol;Acc:HGNC:9670]
ENSG00000143067	1.10372416665232	2.15358716385933e-07	ZNF697	zinc finger protein 697 [Source:HGNC Symbol;Acc:HGNC:32034]
ENSG00000143158	1.08851473423456	4.00864040356386e-06	MPC2	mitochondrial pyruvate carrier 2 [Source:HGNC Symbol;Acc:HGNC:24515]
ENSG00000143320	2.10557402607709	3.62846775370865e-13	CRABP2	cellular retinoic acid binding protein 2 [Source:HGNC Symbol;Acc:HGNC:2339]
ENSG00000143367	2.12008084992436	1.25777200154546e-51	TUFT1	tuftelin 1 [Source:HGNC Symbol;Acc:HGNC:12422]
ENSG00000143369	-1.24683933075747	2.4571903322203e-08	ECM1	extracellular matrix protein 1 [Source:HGNC Symbol;Acc:HGNC:3153]
ENSG00000143469	5.63030610491973	2.67220198182169e-05	SYT14	synaptotagmin 14 [Source:HGNC Symbol;Acc:HGNC:23143]
ENSG00000143507	1.47570925475711	3.019435866596e-12	DUSP10	dual specificity phosphatase 10 [Source:HGNC Symbol;Acc:HGNC:3065]
ENSG00000143512	4.22168180280198	1.69986721979546e-75	HHIPL2	HHIP like 2 [Source:HGNC Symbol;Acc:HGNC:25842]
ENSG00000143819	0.902615513796732	7.25176823088956e-05	EPHX1	epoxide hydrolase 1 [Source:HGNC Symbol;Acc:HGNC:3401]
ENSG00000143878	1.62899011633864	4.16815210796787e-15	RHOB	ras homolog family member B [Source:HGNC Symbol;Acc:HGNC:668]
ENSG00000144063	-1.50593105083512	3.12563315943386e-09	MALL	mal, T cell differentiation protein like [Source:HGNC Symbol;Acc:HGNC:6818]
ENSG00000144152	-1.6402205246925	4.86273816514847e-10	FBLN7	fibulin 7 [Source:HGNC Symbol;Acc:HGNC:26740]
ENSG00000144452	1.75782156329694	4.40139851339471e-28	ABCA12	ATP binding cassette subfamily A member 12 [Source:HGNC Symbol;Acc:HGNC:14637]
ENSG00000144476	-5.53114090553593	1.88710339465949e-70	ACKR3	atypical chemokine receptor 3 [Source:HGNC Symbol;Acc:HGNC:23692]
ENSG00000144481	-1.69922943212773	1.22626662869444e-08	TRPM8	transient receptor potential cation channel subfamily M member 8 [Source:HGNC Symbol;Acc:HGNC:17961]
ENSG00000144488	2.41570030462751	2.9306051113357e-06	ESPNL	espin like [Source:HGNC Symbol;Acc:HGNC:27937]
ENSG00000144579	-1.31397303787951	1.80119252305746e-21	CTDSP1	CTD small phosphatase 1 [Source:HGNC Symbol;Acc:HGNC:21614]
ENSG00000144677	-0.887930165412765	0.00061905400984507	CTDSPL	CTD small phosphatase like [Source:HGNC Symbol;Acc:HGNC:16890]
ENSG00000144791	-1.31298568172088	2.01075218824927e-07	LIMD1	LIM domains containing 1 [Source:HGNC Symbol;Acc:HGNC:6612]
ENSG00000144802	1.20346256958526	2.0710555089217e-06	NFKBIZ	NFKB inhibitor zeta [Source:HGNC Symbol;Acc:HGNC:29805]
ENSG00000144815	1.0399484437571	4.21771550765743e-07	NXPE3	neurexophilin and PC-esterase domain family member 3 [Source:HGNC Symbol;Acc:HGNC:28238]
ENSG00000144824	1.16363187183127	1.71730004116114e-05	PHLDB2	pleckstrin homology like domain family B member 2 [Source:HGNC Symbol;Acc:HGNC:29573]
ENSG00000144834	4.5677783282887	2.26432159945891e-27	TAGLN3	transgelin 3 [Source:HGNC Symbol;Acc:HGNC:29868]
ENSG00000144959	1.1156498058255	2.32905712175444e-11	NCEH1	neutral cholesterol ester hydrolase 1 [Source:HGNC Symbol;Acc:HGNC:29260]
ENSG00000145014	-1.29950183554158	1.30156996369838e-13	TMEM44	transmembrane protein 44 [Source:HGNC Symbol;Acc:HGNC:25120]
ENSG00000145107	-1.97213605210408	3.79189393328801e-20	TM4SF19	transmembrane 4 L six family member 19 [Source:HGNC Symbol;Acc:HGNC:25167]
ENSG00000145113	4.34259759552968	0.000466999116618531	MUC4	mucin 4, cell surface associated [Source:HGNC Symbol;Acc:HGNC:7514]
ENSG00000145198	3.94740841594041	6.55168584405065e-19	VWA5B2	von Willebrand factor A domain containing 5B2 [Source:HGNC Symbol;Acc:HGNC:25144]
ENSG00000145569	-2.63258389204232	1.34290363851166e-14	OTULINL	OTU deubiquitinase with linear linkage specificity like [Source:HGNC Symbol;Acc:HGNC:25629]
ENSG00000145623	-1.59280059582194	6.8941504991839e-31	OSMR	oncostatin M receptor [Source:HGNC Symbol;Acc:HGNC:8507]
ENSG00000145632	2.32555667242471	9.57764797659508e-88	PLK2	polo like kinase 2 [Source:HGNC Symbol;Acc:HGNC:19699]
ENSG00000145685	-1.76767423696939	1.94262486920844e-49	LHFPL2	LHFPL tetraspan subfamily member 2 [Source:HGNC Symbol;Acc:HGNC:6588]
ENSG00000145934	-1.75554934328034	2.4213615379679e-25	TENM2	teneurin transmembrane protein 2 [Source:HGNC Symbol;Acc:HGNC:29943]
ENSG00000146072	2.15705368043827	3.18869205239516e-24	TNFRSF21	TNF receptor superfamily member 21 [Source:HGNC Symbol;Acc:HGNC:13469]
ENSG00000146094	1.65440773304319	2.6235975902732e-11	DOK3	docking protein 3 [Source:HGNC Symbol;Acc:HGNC:24583]
ENSG00000146112	-1.21968622501964	8.70120217994583e-19	PPP1R18	protein phosphatase 1 regulatory subunit 18 [Source:HGNC Symbol;Acc:HGNC:29413]
ENSG00000146376	-1.49304562584688	1.26865983182712e-19	ARHGAP18	Rho GTPase activating protein 18 [Source:HGNC Symbol;Acc:HGNC:21035]
ENSG00000146409	1.67332526083378	8.97613265627623e-08	SLC18B1	solute carrier family 18 member B1 [Source:HGNC Symbol;Acc:HGNC:21573]
ENSG00000146416	1.26584133290707	2.10560713555921e-15	AIG1	androgen induced 1 [Source:HGNC Symbol;Acc:HGNC:21607]
ENSG00000146678	-2.55583687166789	8.98702276426798e-33	IGFBP1	insulin like growth factor binding protein 1 [Source:HGNC Symbol;Acc:HGNC:5469]
ENSG00000147041	2.82650938466413	1.20694693532084e-06	SYTL5	synaptotagmin like 5 [Source:HGNC Symbol;Acc:HGNC:15589]
ENSG00000147100	-1.49374963886964	1.16423007947352e-09	SLC16A2	solute carrier family 16 member 2 [Source:HGNC Symbol;Acc:HGNC:10923]
ENSG00000147454	-1.22747132850733	2.65125034806689e-10	SLC25A37	solute carrier family 25 member 37 [Source:HGNC Symbol;Acc:HGNC:29786]
ENSG00000147606	2.34520185538416	1.34480119329906e-08	SLC26A7	solute carrier family 26 member 7 [Source:HGNC Symbol;Acc:HGNC:14467]
ENSG00000147676	1.66671803617474	1.01103522573865e-26	MAL2	mal, T cell differentiation protein 2 [Source:HGNC Symbol;Acc:HGNC:13634]
ENSG00000147813	1.6794508774846	1.43979529400877e-08	NAPRT	nicotinate phosphoribosyltransferase [Source:HGNC Symbol;Acc:HGNC:30450]
ENSG00000147872	-1.26173099979448	6.07690749648479e-13	PLIN2	perilipin 2 [Source:HGNC Symbol;Acc:HGNC:248]
ENSG00000148219	1.44557747846182	0.00048161063494194	ASTN2	astrotactin 2 [Source:HGNC Symbol;Acc:HGNC:17021]
ENSG00000148341	-1.15929689610096	7.67976812561279e-12	SH3GLB2	SH3 domain containing GRB2 like, endophilin B2 [Source:HGNC Symbol;Acc:HGNC:10834]
ENSG00000148344	-2.50949204398283	1.0519301106888e-10	PTGES	prostaglandin E synthase [Source:HGNC Symbol;Acc:HGNC:9599]
ENSG00000148483	2.67391838886751	0.000268702114894557	TMEM236	transmembrane protein 236 [Source:HGNC Symbol;Acc:HGNC:23473]
ENSG00000148677	3.10182311310147	1.09963032907613e-103	ANKRD1	ankyrin repeat domain 1 [Source:HGNC Symbol;Acc:HGNC:15819]
ENSG00000148680	-1.79066148333037	8.49110706624312e-05	HTR7	5-hydroxytryptamine receptor 7 [Source:HGNC Symbol;Acc:HGNC:5302]
ENSG00000148926	-2.62889229787707	2.96297248957088e-108	ADM	adrenomedullin [Source:HGNC Symbol;Acc:HGNC:259]
ENSG00000149679	-1.45328634116266	1.71484911661394e-24	CABLES2	Cdk5 and Abl enzyme substrate 2 [Source:HGNC Symbol;Acc:HGNC:16143]
ENSG00000149782	-1.28961193726822	4.41510352974068e-21	PLCB3	phospholipase C beta 3 [Source:HGNC Symbol;Acc:HGNC:9056]
ENSG00000150782	1.67863844794613	2.57104362140152e-06	IL18	interleukin 18 [Source:HGNC Symbol;Acc:HGNC:5986]
ENSG00000150907	-1.84441038685645	4.94980108264462e-11	FOXO1	forkhead box O1 [Source:HGNC Symbol;Acc:HGNC:3819]
ENSG00000150938	1.14493066242833	8.37610707221247e-09	CRIM1	cysteine rich transmembrane BMP regulator 1 [Source:HGNC Symbol;Acc:HGNC:2359]
ENSG00000150995	-1.41519066366417	2.91865195766906e-17	ITPR1	inositol 1,4,5-trisphosphate receptor type 1 [Source:HGNC Symbol;Acc:HGNC:6180]
ENSG00000151006	-1.76266132920766	3.10361717488934e-05	PRSS53	serine protease 53 [Source:HGNC Symbol;Acc:HGNC:34407]
ENSG00000151062	-2.10165780544098	1.96097014842913e-11	CACNA2D4	calcium voltage-gated channel auxiliary subunit alpha2delta 4 [Source:HGNC Symbol;Acc:HGNC:20202]
ENSG00000151117	3.11825287667611	6.73243408181894e-09	TMEM86A	transmembrane protein 86A [Source:HGNC Symbol;Acc:HGNC:26890]
ENSG00000151136	-2.54689431761635	2.4384207134085e-32	BTBD11	BTB domain containing 11 [Source:HGNC Symbol;Acc:HGNC:23844]
ENSG00000151150	4.4708342266303	1.54805729391984e-61	ANK3	ankyrin 3 [Source:HGNC Symbol;Acc:HGNC:494]
ENSG00000151208	-1.1421197093495	1.10326517743998e-11	DLG5	discs large MAGUK scaffold protein 5 [Source:HGNC Symbol;Acc:HGNC:2904]
ENSG00000151240	-1.05508437852669	8.02196901425795e-05	DIP2C	disco interacting protein 2 homolog C [Source:HGNC Symbol;Acc:HGNC:29150]
ENSG00000151376	-2.70775111125104	2.69897705885718e-05	ME3	malic enzyme 3 [Source:HGNC Symbol;Acc:HGNC:6985]
ENSG00000151474	-2.61863958302285	5.45754028087108e-22	FRMD4A	FERM domain containing 4A [Source:HGNC Symbol;Acc:HGNC:25491]
ENSG00000151502	-1.13499401779676	3.75879772315771e-07	VPS26B	VPS26, retromer complex component B [Source:HGNC Symbol;Acc:HGNC:28119]
ENSG00000151692	-1.30773594293669	1.94974118431101e-08	RNF144A	ring finger protein 144A [Source:HGNC Symbol;Acc:HGNC:20457]
ENSG00000151746	-1.1533480995066	1.7894296822136e-09	BICD1	BICD cargo adaptor 1 [Source:HGNC Symbol;Acc:HGNC:1049]
ENSG00000151790	1.55503563137346	7.00510879956641e-05	TDO2	tryptophan 2,3-dioxygenase [Source:HGNC Symbol;Acc:HGNC:11708]
ENSG00000151892	1.75243699568394	1.65658157287541e-39	GFRA1	GDNF family receptor alpha 1 [Source:HGNC Symbol;Acc:HGNC:4243]
ENSG00000152137	1.08762626071059	3.69307869699498e-10	HSPB8	heat shock protein family B (small) member 8 [Source:HGNC Symbol;Acc:HGNC:30171]
ENSG00000152217	-1.35616271634447	0.000363756157442755	SETBP1	SET binding protein 1 [Source:HGNC Symbol;Acc:HGNC:15573]
ENSG00000152377	3.14208546400551	1.40360624854722e-92	SPOCK1	SPARC (osteonectin), cwcv and kazal like domains proteoglycan 1 [Source:HGNC Symbol;Acc:HGNC:11251]
ENSG00000152779	2.28712024926071	4.10782604249982e-15	SLC16A12	solute carrier family 16 member 12 [Source:HGNC Symbol;Acc:HGNC:23094]
ENSG00000153132	-2.57033514384117	2.83531799897469e-26	CLGN	calmegin [Source:HGNC Symbol;Acc:HGNC:2060]
ENSG00000153395	-2.0035231826072	3.49464522046188e-119	LPCAT1	lysophosphatidylcholine acyltransferase 1 [Source:HGNC Symbol;Acc:HGNC:25718]
ENSG00000153404	-1.79919550670063	8.93779578027456e-29	PLEKHG4B	pleckstrin homology and RhoGEF domain containing G4B [Source:HGNC Symbol;Acc:HGNC:29399]
ENSG00000153721	1.01634544896819	0.000149987655368577	CNKSR3	CNKSR family member 3 [Source:HGNC Symbol;Acc:HGNC:23034]
ENSG00000153815	-0.93031254600108	0.000686699241930148	CMIP	c-Maf inducing protein [Source:HGNC Symbol;Acc:HGNC:24319]
ENSG00000153822	1.66666644947942	1.98034055251245e-37	KCNJ16	potassium inwardly rectifying channel subfamily J member 16 [Source:HGNC Symbol;Acc:HGNC:6262]
ENSG00000154122	-1.28044329475496	1.59156720560612e-13	ANKH	ANKH inorganic pyrophosphate transport regulator [Source:HGNC Symbol;Acc:HGNC:15492]
ENSG00000154127	-1.08841997722323	2.11860772659064e-07	UBASH3B	ubiquitin associated and SH3 domain containing B [Source:HGNC Symbol;Acc:HGNC:29884]
ENSG00000154146	-1.6098732763435	1.36667561756905e-11	NRGN	neurogranin [Source:HGNC Symbol;Acc:HGNC:8000]
ENSG00000154153	2.89141998259075	1.01423744360079e-06	RETREG1	reticulophagy regulator 1 [Source:HGNC Symbol;Acc:HGNC:25964]
ENSG00000154217	-1.95243979207875	1.1546595169368e-29	PITPNC1	phosphatidylinositol transfer protein cytoplasmic 1 [Source:HGNC Symbol;Acc:HGNC:21045]
ENSG00000154269	-3.17263995375896	2.6615460917464e-08	ENPP3	ectonucleotide pyrophosphatase/phosphodiesterase 3 [Source:HGNC Symbol;Acc:HGNC:3358]
ENSG00000154319	-1.54191738342945	9.93776364806238e-13	FAM167A	family with sequence similarity 167 member A [Source:HGNC Symbol;Acc:HGNC:15549]
ENSG00000154380	1.71011377136604	1.22577940608042e-48	ENAH	ENAH actin regulator [Source:HGNC Symbol;Acc:HGNC:18271]
ENSG00000154589	-1.93197367570369	2.95777587727625e-12	LY96	lymphocyte antigen 96 [Source:HGNC Symbol;Acc:HGNC:17156]
ENSG00000154734	1.88190567829806	2.18337636751186e-25	ADAMTS1	ADAM metallopeptidase with thrombospondin type 1 motif 1 [Source:HGNC Symbol;Acc:HGNC:217]
ENSG00000154917	-2.07172756588649	3.82906057016555e-06	RAB6B	RAB6B, member RAS oncogene family [Source:HGNC Symbol;Acc:HGNC:14902]
ENSG00000155265	-2.89842462339771	1.31043406577055e-12	GOLGA7B	golgin A7 family member B [Source:HGNC Symbol;Acc:HGNC:31668]
ENSG00000155465	-1.50465163143536	1.19628333692711e-11	SLC7A7	solute carrier family 7 member 7 [Source:HGNC Symbol;Acc:HGNC:11065]
ENSG00000155876	-1.11375111182113	4.83803908308305e-09	RRAGA	Ras related GTP binding A [Source:HGNC Symbol;Acc:HGNC:16963]
ENSG00000155893	-2.10538132413852	3.93237657420493e-11	PXYLP1	2-phosphoxylose phosphatase 1 [Source:HGNC Symbol;Acc:HGNC:26303]
ENSG00000156026	1.15179360828808	3.23108302265324e-06	MCU	mitochondrial calcium uniporter [Source:HGNC Symbol;Acc:HGNC:23526]
ENSG00000156113	-1.42502186886023	1.52135224144897e-31	KCNMA1	potassium calcium-activated channel subfamily M alpha 1 [Source:HGNC Symbol;Acc:HGNC:6284]
ENSG00000156140	1.09866232727373	5.05191172708766e-06	ADAMTS3	ADAM metallopeptidase with thrombospondin type 1 motif 3 [Source:HGNC Symbol;Acc:HGNC:219]
ENSG00000156463	1.35407164520462	0.000139570585851736	SH3RF2	SH3 domain containing ring finger 2 [Source:HGNC Symbol;Acc:HGNC:26299]
ENSG00000156509	-1.63858757680963	3.80008138267543e-09	FBXO43	F-box protein 43 [Source:HGNC Symbol;Acc:HGNC:28521]
ENSG00000156510	1.49939309355235	2.1129121471289e-27	HKDC1	hexokinase domain containing 1 [Source:HGNC Symbol;Acc:HGNC:23302]
ENSG00000156675	0.975931766488916	0.000151963001460435	RAB11FIP1	RAB11 family interacting protein 1 [Source:HGNC Symbol;Acc:HGNC:30265]
ENSG00000156858	-1.01102327802402	2.08737707308678e-06	PRR14	proline rich 14 [Source:HGNC Symbol;Acc:HGNC:28458]
ENSG00000157168	1.47395674059428	1.68902177725162e-13	NRG1	neuregulin 1 [Source:HGNC Symbol;Acc:HGNC:7997]
ENSG00000157227	-1.69735887872789	4.91575986347186e-35	MMP14	matrix metallopeptidase 14 [Source:HGNC Symbol;Acc:HGNC:7160]
ENSG00000157470	-1.42513759466636	1.76029225681017e-11	FAM81A	family with sequence similarity 81 member A [Source:HGNC Symbol;Acc:HGNC:28379]
ENSG00000157510	-1.1228322412957	1.72992390078593e-08	AFAP1L1	actin filament associated protein 1 like 1 [Source:HGNC Symbol;Acc:HGNC:26714]
ENSG00000157514	-1.12227544947766	0.000608110452614762	TSC22D3	TSC22 domain family member 3 [Source:HGNC Symbol;Acc:HGNC:3051]
ENSG00000157551	-2.60214824261592	4.34865303659126e-18	KCNJ15	potassium inwardly rectifying channel subfamily J member 15 [Source:HGNC Symbol;Acc:HGNC:6261]
ENSG00000157870	-1.15530654839478	9.36688546255045e-10	PRXL2B	peroxiredoxin like 2B [Source:HGNC Symbol;Acc:HGNC:28390]
ENSG00000157873	-1.56240649203667	2.22169258963781e-05	TNFRSF14	TNF receptor superfamily member 14 [Source:HGNC Symbol;Acc:HGNC:11912]
ENSG00000158023	2.26458883516465	3.26932323977049e-12	CFAP251	cilia and flagella associated protein 251 [Source:HGNC Symbol;Acc:HGNC:28506]
ENSG00000158104	3.40158758220922	2.32199403629965e-05	HPD	4-hydroxyphenylpyruvate dioxygenase [Source:HGNC Symbol;Acc:HGNC:5147]
ENSG00000158246	2.2814026205723	1.47839616032946e-06	TENT5B	terminal nucleotidyltransferase 5B [Source:HGNC Symbol;Acc:HGNC:28273]
ENSG00000158286	1.79685314394061	1.47256518036124e-07	RNF207	ring finger protein 207 [Source:HGNC Symbol;Acc:HGNC:32947]
ENSG00000158315	3.22666729946806	6.35826833248719e-07	RHBDL2	rhomboid like 2 [Source:HGNC Symbol;Acc:HGNC:16083]
ENSG00000158402	-1.04542388570111	4.69572750336996e-05	CDC25C	cell division cycle 25C [Source:HGNC Symbol;Acc:HGNC:1727]
ENSG00000158458	-2.09294379566571	2.95953461387147e-08	NRG2	neuregulin 2 [Source:HGNC Symbol;Acc:HGNC:7998]
ENSG00000158555	-1.6607008104709	3.91890938276064e-05	GDPD5	glycerophosphodiester phosphodiesterase domain containing 5 [Source:HGNC Symbol;Acc:HGNC:28804]
ENSG00000158747	-1.11068714558532	6.17721975587093e-13	NBL1	NBL1, DAN family BMP antagonist [Source:HGNC Symbol;Acc:HGNC:7650]
ENSG00000158856	-1.33501802332051	1.24026447024346e-10	DMTN	dematin actin binding protein [Source:HGNC Symbol;Acc:HGNC:3382]
ENSG00000159167	-6.1091008004346	0	STC1	stanniocalcin 1 [Source:HGNC Symbol;Acc:HGNC:11373]
ENSG00000159216	-1.13977913845593	6.59015378557437e-06	RUNX1	RUNX family transcription factor 1 [Source:HGNC Symbol;Acc:HGNC:10471]
ENSG00000159363	-1.11134268004179	0.000194697868263456	ATP13A2	ATPase cation transporting 13A2 [Source:HGNC Symbol;Acc:HGNC:30213]
ENSG00000159674	-5.71713035278645	1.09497664922123e-47	SPON2	spondin 2 [Source:HGNC Symbol;Acc:HGNC:11253]
ENSG00000159733	-3.698875832028	1.09425485949714e-68	ZFYVE28	zinc finger FYVE-type containing 28 [Source:HGNC Symbol;Acc:HGNC:29334]
ENSG00000159842	-1.1095144572089	9.78545911196455e-11	ABR	ABR activator of RhoGEF and GTPase [Source:HGNC Symbol;Acc:HGNC:81]
ENSG00000160007	-1.06127304538416	5.88901704366309e-08	ARHGAP35	Rho GTPase activating protein 35 [Source:HGNC Symbol;Acc:HGNC:4591]
ENSG00000160072	1.37847905778012	2.55374069068283e-08	ATAD3B	ATPase family AAA domain containing 3B [Source:HGNC Symbol;Acc:HGNC:24007]
ENSG00000160193	0.975029564212413	0.000549400765703809	WDR4	WD repeat domain 4 [Source:HGNC Symbol;Acc:HGNC:12756]
ENSG00000160213	-0.938993193590256	5.51783929199363e-07	CSTB	cystatin B [Source:HGNC Symbol;Acc:HGNC:2482]
ENSG00000160408	-1.44748980261746	1.55915897157092e-26	ST6GALNAC6	ST6 N-acetylgalactosaminide alpha-2,6-sialyltransferase 6 [Source:HGNC Symbol;Acc:HGNC:23364]
ENSG00000160447	-1.14731103311673	2.76509255689143e-08	PKN3	protein kinase N3 [Source:HGNC Symbol;Acc:HGNC:17999]
ENSG00000160602	1.2006066725295	0.00090834028779016	NEK8	NIMA related kinase 8 [Source:HGNC Symbol;Acc:HGNC:13387]
ENSG00000160785	0.944193677162177	9.55041507688461e-05	SLC25A44	solute carrier family 25 member 44 [Source:HGNC Symbol;Acc:HGNC:29036]
ENSG00000160813	-1.18960214064126	4.07789986458319e-06	PPP1R35	protein phosphatase 1 regulatory subunit 35 [Source:HGNC Symbol;Acc:HGNC:28320]
ENSG00000160818	1.23053816017757	3.32315544060765e-12	GPATCH4	G-patch domain containing 4 [Source:HGNC Symbol;Acc:HGNC:25982]
ENSG00000160886	3.74080099651882	3.05953843280509e-11	LY6K	lymphocyte antigen 6 family member K [Source:HGNC Symbol;Acc:HGNC:24225]
ENSG00000160932	-1.54966403431899	2.10750995900461e-14	LY6E	lymphocyte antigen 6 family member E [Source:HGNC Symbol;Acc:HGNC:6727]
ENSG00000161013	-1.12273496280526	2.11682103456157e-15	MGAT4B	alpha-1,3-mannosyl-glycoprotein 4-beta-N-acetylglucosaminyltransferase B [Source:HGNC Symbol;Acc:HGNC:7048]
ENSG00000161040	2.1816233867178	0.000108871548965123	FBXL13	F-box and leucine rich repeat protein 13 [Source:HGNC Symbol;Acc:HGNC:21658]
ENSG00000161048	1.38608259932187	2.12053150641137e-13	NAPEPLD	N-acyl phosphatidylethanolamine phospholipase D [Source:HGNC Symbol;Acc:HGNC:21683]
ENSG00000161381	2.7461429599669	7.60282693061494e-05	PLXDC1	plexin domain containing 1 [Source:HGNC Symbol;Acc:HGNC:20945]
ENSG00000161638	-0.976741607496034	5.39024037851572e-05	ITGA5	integrin subunit alpha 5 [Source:HGNC Symbol;Acc:HGNC:6141]
ENSG00000161681	-2.88401472033224	1.90121894238811e-16	SHANK1	SH3 and multiple ankyrin repeat domains 1 [Source:HGNC Symbol;Acc:HGNC:15474]
ENSG00000161682	-1.17001350887452	0.000814658297702889	FAM171A2	family with sequence similarity 171 member A2 [Source:HGNC Symbol;Acc:HGNC:30480]
ENSG00000161791	-1.27317906974233	1.53116471469539e-13	FMNL3	formin like 3 [Source:HGNC Symbol;Acc:HGNC:23698]
ENSG00000161888	-1.25212075253234	1.77763534847333e-09	SPC24	SPC24 component of NDC80 kinetochore complex [Source:HGNC Symbol;Acc:HGNC:26913]
ENSG00000162073	-1.02913817099077	9.93573137674282e-05	PAQR4	progestin and adipoQ receptor family member 4 [Source:HGNC Symbol;Acc:HGNC:26386]
ENSG00000162377	1.67938237510264	5.74265472519928e-15	COA7	cytochrome c oxidase assembly factor 7 [Source:HGNC Symbol;Acc:HGNC:25716]
ENSG00000162390	2.0887638969432	6.07951338542704e-29	ACOT11	acyl-CoA thioesterase 11 [Source:HGNC Symbol;Acc:HGNC:18156]
ENSG00000162407	1.69094988833347	1.22714643164997e-07	PLPP3	phospholipid phosphatase 3 [Source:HGNC Symbol;Acc:HGNC:9229]
ENSG00000162511	-3.36608896888665	8.36578560183455e-66	LAPTM5	lysosomal protein transmembrane 5 [Source:HGNC Symbol;Acc:HGNC:29612]
ENSG00000162545	-1.24757795531469	3.40773202494879e-10	CAMK2N1	calcium/calmodulin dependent protein kinase II inhibitor 1 [Source:HGNC Symbol;Acc:HGNC:24190]
ENSG00000162614	2.172006787323	1.56665072700688e-28	NEXN	nexilin F-actin binding protein [Source:HGNC Symbol;Acc:HGNC:29557]
ENSG00000162616	1.33103194880532	1.56409832611544e-07	DNAJB4	DnaJ heat shock protein family (Hsp40) member B4 [Source:HGNC Symbol;Acc:HGNC:14886]
ENSG00000162631	0.999501192881999	0.000159374484069318	NTNG1	netrin G1 [Source:HGNC Symbol;Acc:HGNC:23319]
ENSG00000162650	1.34748316000612	8.37857124970384e-05	ATXN7L2	ataxin 7 like 2 [Source:HGNC Symbol;Acc:HGNC:28713]
ENSG00000162711	-1.41129254211059	0.000288813429493271	NLRP3	NLR family pyrin domain containing 3 [Source:HGNC Symbol;Acc:HGNC:16400]
ENSG00000162745	-3.15207587157768	1.15525550855865e-44	OLFML2B	olfactomedin like 2B [Source:HGNC Symbol;Acc:HGNC:24558]
ENSG00000162772	2.03542290397804	3.11339520684916e-24	ATF3	activating transcription factor 3 [Source:HGNC Symbol;Acc:HGNC:785]
ENSG00000162849	2.38718702924327	1.33107899539598e-18	KIF26B	kinesin family member 26B [Source:HGNC Symbol;Acc:HGNC:25484]
ENSG00000162851	0.990593745339331	0.000159076001051761	TFB2M	transcription factor B2, mitochondrial [Source:HGNC Symbol;Acc:HGNC:18559]
ENSG00000162897	2.59604188827315	0.000277135239477098	FCAMR	Fc fragment of IgA and IgM receptor [Source:HGNC Symbol;Acc:HGNC:24692]
ENSG00000162909	-1.10518187013141	3.05195833894614e-10	CAPN2	calpain 2 [Source:HGNC Symbol;Acc:HGNC:1479]
ENSG00000163071	3.33244644870915	6.73475232130015e-08	SPATA18	spermatogenesis associated 18 [Source:HGNC Symbol;Acc:HGNC:29579]
ENSG00000163121	3.87305889874514	2.26928555276274e-10	NEURL3	neuralized E3 ubiquitin protein ligase 3 [Source:HGNC Symbol;Acc:HGNC:25162]
ENSG00000163235	-1.74296391984321	7.56195758294719e-41	TGFA	transforming growth factor alpha [Source:HGNC Symbol;Acc:HGNC:11765]
ENSG00000163297	-1.52269662177241	1.36667561756905e-11	ANTXR2	ANTXR cell adhesion molecule 2 [Source:HGNC Symbol;Acc:HGNC:21732]
ENSG00000163359	-4.53891604405579	0	COL6A3	collagen type VI alpha 3 chain [Source:HGNC Symbol;Acc:HGNC:2213]
ENSG00000163395	1.2366224454592	5.34842148210362e-09	IGFN1	immunoglobulin like and fibronectin type III domain containing 1 [Source:HGNC Symbol;Acc:HGNC:24607]
ENSG00000163412	-1.351409829579	5.2273322752826e-10	EIF4E3	eukaryotic translation initiation factor 4E family member 3 [Source:HGNC Symbol;Acc:HGNC:31837]
ENSG00000163435	2.01477164947809	3.28922421802889e-15	ELF3	E74 like ETS transcription factor 3 [Source:HGNC Symbol;Acc:HGNC:3318]
ENSG00000163453	-2.14242453250955	9.94699378617674e-21	IGFBP7	insulin like growth factor binding protein 7 [Source:HGNC Symbol;Acc:HGNC:5476]
ENSG00000163491	2.58059292764047	4.14808251037861e-14	NEK10	NIMA related kinase 10 [Source:HGNC Symbol;Acc:HGNC:18592]
ENSG00000163513	-1.0298600483591	2.21538451462786e-06	TGFBR2	transforming growth factor beta receptor 2 [Source:HGNC Symbol;Acc:HGNC:11773]
ENSG00000163545	1.71911619143994	2.32830797888982e-11	NUAK2	NUAK family kinase 2 [Source:HGNC Symbol;Acc:HGNC:29558]
ENSG00000163576	1.48738255001951	4.92374541264591e-09	EFHB	EF-hand domain family member B [Source:HGNC Symbol;Acc:HGNC:26330]
ENSG00000163581	3.72991021730474	0.000171021703117228	SLC2A2	solute carrier family 2 member 2 [Source:HGNC Symbol;Acc:HGNC:11006]
ENSG00000163590	-1.99491061824863	1.81875966998374e-06	PPM1L	protein phosphatase, Mg2+/Mn2+ dependent 1L [Source:HGNC Symbol;Acc:HGNC:16381]
ENSG00000163629	1.18864190012345	1.96294120947142e-06	PTPN13	protein tyrosine phosphatase non-receptor type 13 [Source:HGNC Symbol;Acc:HGNC:9646]
ENSG00000163661	1.56563950564505	0.000389401572338762	PTX3	pentraxin 3 [Source:HGNC Symbol;Acc:HGNC:9692]
ENSG00000163689	-1.36922562884908	3.73027068646369e-08	CFAP20DC	CFAP20 domain containing [Source:HGNC Symbol;Acc:HGNC:24763]
ENSG00000163694	0.934811791292738	0.000227301815054387	RBM47	RNA binding motif protein 47 [Source:HGNC Symbol;Acc:HGNC:30358]
ENSG00000163703	-1.26885938928638	2.09140474672614e-06	CRELD1	cysteine rich with EGF like domains 1 [Source:HGNC Symbol;Acc:HGNC:14630]
ENSG00000163710	1.39330997665931	0.000115889914717772	PCOLCE2	procollagen C-endopeptidase enhancer 2 [Source:HGNC Symbol;Acc:HGNC:8739]
ENSG00000163735	2.62430297288772	1.12641130783374e-39	CXCL5	C-X-C motif chemokine ligand 5 [Source:HGNC Symbol;Acc:HGNC:10642]
ENSG00000163814	-2.23952808312	2.32831174478472e-102	CDCP1	CUB domain containing protein 1 [Source:HGNC Symbol;Acc:HGNC:24357]
ENSG00000163932	-1.27716965201231	3.83733297946342e-14	PRKCD	protein kinase C delta [Source:HGNC Symbol;Acc:HGNC:9399]
ENSG00000164125	4.46717254932701	3.23955644782713e-46	GASK1B	golgi associated kinase 1B [Source:HGNC Symbol;Acc:HGNC:25312]
ENSG00000164171	-1.61109003077481	1.79029373994689e-13	ITGA2	integrin subunit alpha 2 [Source:HGNC Symbol;Acc:HGNC:6137]
ENSG00000164220	1.79392668701361	5.88492014553472e-06	F2RL2	coagulation factor II thrombin receptor like 2 [Source:HGNC Symbol;Acc:HGNC:3539]
ENSG00000164236	1.57016423387513	4.28384644327781e-35	ANKRD33B	ankyrin repeat domain 33B [Source:HGNC Symbol;Acc:HGNC:35240]
ENSG00000164251	2.14802672974278	5.83419103797518e-13	F2RL1	F2R like trypsin receptor 1 [Source:HGNC Symbol;Acc:HGNC:3538]
ENSG00000164442	0.982753407597202	3.02173089557236e-05	CITED2	Cbp/p300 interacting transactivator with Glu/Asp rich carboxy-terminal domain 2 [Source:HGNC Symbol;Acc:HGNC:1987]
ENSG00000164535	1.54956252297563	5.2818393304732e-17	DAGLB	diacylglycerol lipase beta [Source:HGNC Symbol;Acc:HGNC:28923]
ENSG00000164574	-1.50117190639763	3.56922542966336e-22	GALNT10	polypeptide N-acetylgalactosaminyltransferase 10 [Source:HGNC Symbol;Acc:HGNC:19873]
ENSG00000164674	-0.985849121736361	8.73229126079814e-05	SYTL3	synaptotagmin like 3 [Source:HGNC Symbol;Acc:HGNC:15587]
ENSG00000164713	-1.06931789511972	5.62323955561175e-13	BRI3	brain protein I3 [Source:HGNC Symbol;Acc:HGNC:1109]
ENSG00000164733	-1.51302045373408	2.25883197606799e-27	CTSB	cathepsin B [Source:HGNC Symbol;Acc:HGNC:2527]
ENSG00000164754	-0.906586408163418	0.00070981571922965	RAD21	RAD21 cohesin complex component [Source:HGNC Symbol;Acc:HGNC:9811]
ENSG00000164855	1.59994787931141	9.78497679493389e-13	TMEM184A	transmembrane protein 184A [Source:HGNC Symbol;Acc:HGNC:28797]
ENSG00000164932	-2.02964959509535	1.91586429939049e-14	CTHRC1	collagen triple helix repeat containing 1 [Source:HGNC Symbol;Acc:HGNC:18831]
ENSG00000164976	-1.16607276690744	2.87918088372327e-07	MYORG	myogenesis regulating glycosidase (putative) [Source:HGNC Symbol;Acc:HGNC:19918]
ENSG00000165071	-4.31182343533178	6.74268513714681e-09	TMEM71	transmembrane protein 71 [Source:HGNC Symbol;Acc:HGNC:26572]
ENSG00000165078	-1.52309795505293	3.64598398751519e-10	CPA6	carboxypeptidase A6 [Source:HGNC Symbol;Acc:HGNC:17245]
ENSG00000165092	2.5036325475901	7.91727993498874e-82	ALDH1A1	aldehyde dehydrogenase 1 family member A1 [Source:HGNC Symbol;Acc:HGNC:402]
ENSG00000165175	-1.06831223411638	2.18579320187403e-05	MID1IP1	MID1 interacting protein 1 [Source:HGNC Symbol;Acc:HGNC:20715]
ENSG00000165181	2.89732246949574	0.000400173362319383	SHOC1	shortage in chiasmata 1 [Source:HGNC Symbol;Acc:HGNC:26535]
ENSG00000165233	-1.85100604980262	7.03506772142514e-25	CARD19	caspase recruitment domain family member 19 [Source:HGNC Symbol;Acc:HGNC:28148]
ENSG00000165271	1.2977782222064	7.23077257990315e-24	NOL6	nucleolar protein 6 [Source:HGNC Symbol;Acc:HGNC:19910]
ENSG00000165424	-1.57528277583015	4.10310189107358e-30	ZCCHC24	zinc finger CCHC-type containing 24 [Source:HGNC Symbol;Acc:HGNC:26911]
ENSG00000165449	2.24387257811072	6.77435807511618e-08	SLC16A9	solute carrier family 16 member 9 [Source:HGNC Symbol;Acc:HGNC:23520]
ENSG00000165471	2.79965472650089	4.10782604249982e-15	MBL2	mannose binding lectin 2 [Source:HGNC Symbol;Acc:HGNC:6922]
ENSG00000165474	-2.45715696575848	6.41304566752225e-46	GJB2	gap junction protein beta 2 [Source:HGNC Symbol;Acc:HGNC:4284]
ENSG00000165475	-2.38954115019998	3.99852349374346e-64	CRYL1	crystallin lambda 1 [Source:HGNC Symbol;Acc:HGNC:18246]
ENSG00000165507	-4.1762931792525	0	DEPP1	DEPP1 autophagy regulator [Source:HGNC Symbol;Acc:HGNC:23355]
ENSG00000165548	4.49441638951519	1.41913651277664e-19	TMEM63C	transmembrane protein 63C [Source:HGNC Symbol;Acc:HGNC:23787]
ENSG00000165685	3.66209979098962	3.20914929186316e-07	TMEM52B	transmembrane protein 52B [Source:HGNC Symbol;Acc:HGNC:26438]
ENSG00000165887	4.97188699892545	5.20675997086837e-38	ANKRD2	ankyrin repeat domain 2 [Source:HGNC Symbol;Acc:HGNC:495]
ENSG00000165891	-1.17540553328142	1.67903132604584e-05	E2F7	E2F transcription factor 7 [Source:HGNC Symbol;Acc:HGNC:23820]
ENSG00000165943	-1.13189682844323	1.18797502447542e-06	MOAP1	modulator of apoptosis 1 [Source:HGNC Symbol;Acc:HGNC:16658]
ENSG00000166033	-3.70862689889497	1.19104565760325e-242	HTRA1	HtrA serine peptidase 1 [Source:HGNC Symbol;Acc:HGNC:9476]
ENSG00000166035	2.05033697318219	7.89358659798792e-08	LIPC	lipase C, hepatic type [Source:HGNC Symbol;Acc:HGNC:6619]
ENSG00000166106	3.67481456140147	1.62974919657289e-32	ADAMTS15	ADAM metallopeptidase with thrombospondin type 1 motif 15 [Source:HGNC Symbol;Acc:HGNC:16305]
ENSG00000166145	3.15377483015785	0.000292337045244392	SPINT1	serine peptidase inhibitor, Kunitz type 1 [Source:HGNC Symbol;Acc:HGNC:11246]
ENSG00000166246	3.55588345787233	1.83382987379619e-17	C16orf71	chromosome 16 open reading frame 71 [Source:HGNC Symbol;Acc:HGNC:25081]
ENSG00000166263	1.18325315682656	0.000272847031406325	STXBP4	syntaxin binding protein 4 [Source:HGNC Symbol;Acc:HGNC:19694]
ENSG00000166333	-0.874045212718615	0.00055051243343092	ILK	integrin linked kinase [Source:HGNC Symbol;Acc:HGNC:6040]
ENSG00000166340	-1.21524567541479	0.000471583532772556	TPP1	tripeptidyl peptidase 1 [Source:HGNC Symbol;Acc:HGNC:2073]
ENSG00000166387	2.77058063030312	1.87417756383959e-20	PPFIBP2	PPFIA binding protein 2 [Source:HGNC Symbol;Acc:HGNC:9250]
ENSG00000166407	-3.23848284047643	2.07364414673204e-09	LMO1	LIM domain only 1 [Source:HGNC Symbol;Acc:HGNC:6641]
ENSG00000166432	-3.69775590529337	6.39772698887483e-42	ZMAT1	zinc finger matrin-type 1 [Source:HGNC Symbol;Acc:HGNC:29377]
ENSG00000166446	-1.45503975900487	3.21268276964739e-05	CDYL2	chromodomain Y like 2 [Source:HGNC Symbol;Acc:HGNC:23030]
ENSG00000166589	1.50610367529255	1.78513052245885e-06	CDH16	cadherin 16 [Source:HGNC Symbol;Acc:HGNC:1755]
ENSG00000166689	3.45729200989488	7.21869146523836e-61	PLEKHA7	pleckstrin homology domain containing A7 [Source:HGNC Symbol;Acc:HGNC:27049]
ENSG00000166813	1.64855939550861	3.89129117346573e-15	KIF7	kinesin family member 7 [Source:HGNC Symbol;Acc:HGNC:30497]
ENSG00000166825	-1.84665137977091	1.39770750939764e-64	ANPEP	alanyl aminopeptidase, membrane [Source:HGNC Symbol;Acc:HGNC:500]
ENSG00000166922	-2.21839670017717	2.27039615939053e-10	SCG5	secretogranin V [Source:HGNC Symbol;Acc:HGNC:10816]
ENSG00000166949	-1.18972514238273	0.000123170166077595	SMAD3	SMAD family member 3 [Source:HGNC Symbol;Acc:HGNC:6769]
ENSG00000167123	-1.11240739390714	1.29780025346021e-08	CERCAM	cerebral endothelial cell adhesion molecule [Source:HGNC Symbol;Acc:HGNC:23723]
ENSG00000167191	3.54734337823918	4.14130265547386e-32	GPRC5B	G protein-coupled receptor class C group 5 member B [Source:HGNC Symbol;Acc:HGNC:13308]
ENSG00000167281	1.98313725535183	1.1854360409952e-09	RBFOX3	RNA binding fox-1 homolog 3 [Source:HGNC Symbol;Acc:HGNC:27097]
ENSG00000167315	-1.30412849026709	3.89089534850233e-05	ACAA2	acetyl-CoA acyltransferase 2 [Source:HGNC Symbol;Acc:HGNC:83]
ENSG00000167397	-1.17010131758628	1.10735820726876e-09	VKORC1	vitamin K epoxide reductase complex subunit 1 [Source:HGNC Symbol;Acc:HGNC:23663]
ENSG00000167608	2.60774172567806	0.000362140975613595	TMC4	transmembrane channel like 4 [Source:HGNC Symbol;Acc:HGNC:22998]
ENSG00000167642	-1.34668182426771	1.72479985163152e-11	SPINT2	serine peptidase inhibitor, Kunitz type 2 [Source:HGNC Symbol;Acc:HGNC:11247]
ENSG00000167711	2.8417637828648	1.37513453498877e-12	SERPINF2	serpin family F member 2 [Source:HGNC Symbol;Acc:HGNC:9075]
ENSG00000167772	-6.80471915557435	0	ANGPTL4	angiopoietin like 4 [Source:HGNC Symbol;Acc:HGNC:16039]
ENSG00000167780	2.63005661362993	1.82974857788375e-14	SOAT2	sterol O-acyltransferase 2 [Source:HGNC Symbol;Acc:HGNC:11178]
ENSG00000167889	1.14234518696499	0.000174721718675494	MGAT5B	alpha-1,6-mannosylglycoprotein 6-beta-N-acetylglucosaminyltransferase B [Source:HGNC Symbol;Acc:HGNC:24140]
ENSG00000167972	-1.98895004002977	5.76361003937506e-14	ABCA3	ATP binding cassette subfamily A member 3 [Source:HGNC Symbol;Acc:HGNC:33]
ENSG00000168010	-2.21079894827309	7.13152736101642e-42	ATG16L2	autophagy related 16 like 2 [Source:HGNC Symbol;Acc:HGNC:25464]
ENSG00000168056	-2.36699950609215	1.31271880321151e-59	LTBP3	latent transforming growth factor beta binding protein 3 [Source:HGNC Symbol;Acc:HGNC:6716]
ENSG00000168209	-3.58239020229625	2.16340584974826e-255	DDIT4	DNA damage inducible transcript 4 [Source:HGNC Symbol;Acc:HGNC:24944]
ENSG00000168300	-0.919830119858541	0.000259445278625737	PCMTD1	protein-L-isoaspartate (D-aspartate) O-methyltransferase domain containing 1 [Source:HGNC Symbol;Acc:HGNC:30483]
ENSG00000168487	-1.04921339417378	0.000136471463130901	BMP1	bone morphogenetic protein 1 [Source:HGNC Symbol;Acc:HGNC:1067]
ENSG00000168528	-0.962732924300406	0.000220160898442949	SERINC2	serine incorporator 2 [Source:HGNC Symbol;Acc:HGNC:23231]
ENSG00000168874	4.84389586089387	2.49562868500436e-73	ATOH8	atonal bHLH transcription factor 8 [Source:HGNC Symbol;Acc:HGNC:24126]
ENSG00000169032	-0.94356599707825	0.000131290112063202	MAP2K1	mitogen-activated protein kinase kinase 1 [Source:HGNC Symbol;Acc:HGNC:6840]
ENSG00000169067	2.30881880411216	0.000315893031155519	ACTBL2	actin beta like 2 [Source:HGNC Symbol;Acc:HGNC:17780]
ENSG00000169071	-1.40924784195985	5.70431987819573e-11	ROR2	receptor tyrosine kinase like orphan receptor 2 [Source:HGNC Symbol;Acc:HGNC:10257]
ENSG00000169085	4.54214345909375	1.91737861281633e-45	VXN	vexin [Source:HGNC Symbol;Acc:HGNC:28498]
ENSG00000169213	-0.922953755140217	0.00059219703693863	RAB3B	RAB3B, member RAS oncogene family [Source:HGNC Symbol;Acc:HGNC:9778]
ENSG00000169439	0.932596502797325	0.000555052714461767	SDC2	syndecan 2 [Source:HGNC Symbol;Acc:HGNC:10659]
ENSG00000169583	3.55974091287629	1.09507711265995e-07	CLIC3	chloride intracellular channel 3 [Source:HGNC Symbol;Acc:HGNC:2064]
ENSG00000169715	1.55670695069092	1.18453521073746e-26	MT1E	metallothionein 1E [Source:HGNC Symbol;Acc:HGNC:7397]
ENSG00000169851	1.68784137619508	0.000113000174702832	PCDH7	protocadherin 7 [Source:HGNC Symbol;Acc:HGNC:8659]
ENSG00000169908	-1.24086562041474	1.5961765075696e-12	TM4SF1	transmembrane 4 L six family member 1 [Source:HGNC Symbol;Acc:HGNC:11853]
ENSG00000169919	-0.925975300319813	3.33531243857111e-05	GUSB	glucuronidase beta [Source:HGNC Symbol;Acc:HGNC:4696]
ENSG00000169926	-1.41008983494422	1.75373640628139e-09	KLF13	Kruppel like factor 13 [Source:HGNC Symbol;Acc:HGNC:13672]
ENSG00000169946	1.6284936712425	3.84064430373795e-07	ZFPM2	zinc finger protein, FOG family member 2 [Source:HGNC Symbol;Acc:HGNC:16700]
ENSG00000170099	2.53972135566888	1.89907288681463e-15	SERPINA6	serpin family A member 6 [Source:HGNC Symbol;Acc:HGNC:1540]
ENSG00000170379	-1.98492690775601	3.03038653462504e-08	TCAF2	TRPM8 channel associated factor 2 [Source:HGNC Symbol;Acc:HGNC:26878]
ENSG00000170385	2.1339227880138	2.6181634756011e-62	SLC30A1	solute carrier family 30 member 1 [Source:HGNC Symbol;Acc:HGNC:11012]
ENSG00000170390	2.13388791862235	9.37280457220063e-23	DCLK2	doublecortin like kinase 2 [Source:HGNC Symbol;Acc:HGNC:19002]
ENSG00000170482	3.24884380553264	1.05858309293183e-09	SLC23A1	solute carrier family 23 member 1 [Source:HGNC Symbol;Acc:HGNC:10974]
ENSG00000170846	-2.64849204534348	1.96495469426677e-66		novel protein, similar to Morf4 family associated protein 1
ENSG00000170989	3.16188665293255	4.11875799377618e-21	S1PR1	sphingosine-1-phosphate receptor 1 [Source:HGNC Symbol;Acc:HGNC:3165]
ENSG00000171004	4.57365874733619	8.27850813512411e-14	HS6ST2	heparan sulfate 6-O-sulfotransferase 2 [Source:HGNC Symbol;Acc:HGNC:19133]
ENSG00000171016	1.94915622548618	2.55006445468558e-06	PYGO1	pygopus family PHD finger 1 [Source:HGNC Symbol;Acc:HGNC:30256]
ENSG00000171033	-1.31182985912112	1.17059252010409e-10	PKIA	cAMP-dependent protein kinase inhibitor alpha [Source:HGNC Symbol;Acc:HGNC:9017]
ENSG00000171045	-2.2746737615054	1.88440238614057e-52	TSNARE1	t-SNARE domain containing 1 [Source:HGNC Symbol;Acc:HGNC:26437]
ENSG00000171051	1.69696283440966	0.000470938085933866	FPR1	formyl peptide receptor 1 [Source:HGNC Symbol;Acc:HGNC:3826]
ENSG00000171130	-1.46419227237864	2.16074165386218e-18	ATP6V0E2	ATPase H+ transporting V0 subunit e2 [Source:HGNC Symbol;Acc:HGNC:21723]
ENSG00000171174	1.49087298390304	2.70583438220663e-06	RBKS	ribokinase [Source:HGNC Symbol;Acc:HGNC:30325]
ENSG00000171303	-2.41752789184606	5.71394052679979e-47	KCNK3	potassium two pore domain channel subfamily K member 3 [Source:HGNC Symbol;Acc:HGNC:6278]
ENSG00000171346	-1.7052410946823	2.68352307946351e-26	KRT15	keratin 15 [Source:HGNC Symbol;Acc:HGNC:6421]
ENSG00000171368	-2.94390499059636	3.35651902475593e-12	TPPP	tubulin polymerization promoting protein [Source:HGNC Symbol;Acc:HGNC:24164]
ENSG00000171388	-3.22187796961129	1.5366450902925e-28	APLN	apelin [Source:HGNC Symbol;Acc:HGNC:16665]
ENSG00000171467	-1.67174413350548	1.35124898542793e-28	ZNF318	zinc finger protein 318 [Source:HGNC Symbol;Acc:HGNC:13578]
ENSG00000171617	1.5429119567623	2.10867756450293e-16	ENC1	ectodermal-neural cortex 1 [Source:HGNC Symbol;Acc:HGNC:3345]
ENSG00000171631	-1.59929950835551	6.88303671120046e-13	P2RY6	pyrimidinergic receptor P2Y6 [Source:HGNC Symbol;Acc:HGNC:8543]
ENSG00000171658	2.69632356490206	9.20801186377759e-18	NMRAL2P	NmrA like redox sensor 2, pseudogene [Source:HGNC Symbol;Acc:HGNC:52332]
ENSG00000171903	1.52940686923065	1.17142606155971e-14	CYP4F11	cytochrome P450 family 4 subfamily F member 11 [Source:HGNC Symbol;Acc:HGNC:13265]
ENSG00000171914	1.14232690798618	2.91000618444532e-06	TLN2	talin 2 [Source:HGNC Symbol;Acc:HGNC:15447]
ENSG00000171931	3.95224328784076	2.02706143870997e-09	FBXW10	F-box and WD repeat domain containing 10 [Source:HGNC Symbol;Acc:HGNC:1211]
ENSG00000171992	-2.35855647739357	9.14354988709436e-132	SYNPO	synaptopodin [Source:HGNC Symbol;Acc:HGNC:30672]
ENSG00000172081	-2.16574074905083	2.77053442923459e-121	MOB3A	MOB kinase activator 3A [Source:HGNC Symbol;Acc:HGNC:29802]
ENSG00000172123	1.21147346583896	6.0700362099192e-06	SLFN12	schlafen family member 12 [Source:HGNC Symbol;Acc:HGNC:25500]
ENSG00000172201	2.42997227137341	4.30116506920671e-10	ID4	inhibitor of DNA binding 4, HLH protein [Source:HGNC Symbol;Acc:HGNC:5363]
ENSG00000172354	-0.863362947516754	2.18991492105226e-05	GNB2	G protein subunit beta 2 [Source:HGNC Symbol;Acc:HGNC:4398]
ENSG00000172543	-3.24530672879878	6.29310184799702e-15	CTSW	cathepsin W [Source:HGNC Symbol;Acc:HGNC:2546]
ENSG00000172594	-2.13832794113594	8.27161384330182e-43	SMPDL3A	sphingomyelin phosphodiesterase acid like 3A [Source:HGNC Symbol;Acc:HGNC:17389]
ENSG00000172638	-2.64404272921122	7.06529138654828e-57	EFEMP2	EGF containing fibulin extracellular matrix protein 2 [Source:HGNC Symbol;Acc:HGNC:3219]
ENSG00000172731	-1.04909044099908	0.00023115138131847	LRRC20	leucine rich repeat containing 20 [Source:HGNC Symbol;Acc:HGNC:23421]
ENSG00000172765	-1.50275630236799	1.88897452815359e-10	TMCC1	transmembrane and coiled-coil domain family 1 [Source:HGNC Symbol;Acc:HGNC:29116]
ENSG00000172817	2.81110334004917	1.77242067749358e-30	CYP7B1	cytochrome P450 family 7 subfamily B member 1 [Source:HGNC Symbol;Acc:HGNC:2652]
ENSG00000172830	-1.03620569304606	2.24733045544278e-05	SSH3	slingshot protein phosphatase 3 [Source:HGNC Symbol;Acc:HGNC:30581]
ENSG00000172889	-1.05516787663132	0.000402928520089143	EGFL7	EGF like domain multiple 7 [Source:HGNC Symbol;Acc:HGNC:20594]
ENSG00000172927	-2.72999845126932	1.41318026300978e-178	MYEOV	myeloma overexpressed [Source:HGNC Symbol;Acc:HGNC:7563]
ENSG00000172965	-1.00345472861457	4.61970180231118e-05	MIR4435-2HG	MIR4435-2 host gene [Source:HGNC Symbol;Acc:HGNC:35163]
ENSG00000173210	-1.20427338355871	4.47832851641134e-11	ABLIM3	actin binding LIM protein family member 3 [Source:HGNC Symbol;Acc:HGNC:29132]
ENSG00000173212	3.39692794093127	3.18107045873976e-06	MAB21L3	mab-21 like 3 [Source:HGNC Symbol;Acc:HGNC:26787]
ENSG00000173275	-1.32538795021172	1.07837807648963e-06	ZNF449	zinc finger protein 449 [Source:HGNC Symbol;Acc:HGNC:21039]
ENSG00000173281	-2.46743899587785	1.61701765701394e-68	PPP1R3B	protein phosphatase 1 regulatory subunit 3B [Source:HGNC Symbol;Acc:HGNC:14942]
ENSG00000173320	2.05323762249357	0.000520017608866365	STOX2	storkhead box 2 [Source:HGNC Symbol;Acc:HGNC:25450]
ENSG00000173442	-1.38901457735821	7.77334942479019e-11	EHBP1L1	EH domain binding protein 1 like 1 [Source:HGNC Symbol;Acc:HGNC:30682]
ENSG00000173511	-1.18563565725354	1.59156720560612e-13	VEGFB	vascular endothelial growth factor B [Source:HGNC Symbol;Acc:HGNC:12681]
ENSG00000173548	-2.11461029014696	1.64056641503527e-42	SNX33	sorting nexin 33 [Source:HGNC Symbol;Acc:HGNC:28468]
ENSG00000173559	1.24206509755292	4.41021233989666e-13	NABP1	nucleic acid binding protein 1 [Source:HGNC Symbol;Acc:HGNC:26232]
ENSG00000173599	-1.10555648630521	2.11748160866193e-05	PC	pyruvate carboxylase [Source:HGNC Symbol;Acc:HGNC:8636]
ENSG00000173848	-1.4551417231637	6.0965237198271e-13	NET1	neuroepithelial cell transforming 1 [Source:HGNC Symbol;Acc:HGNC:14592]
ENSG00000173868	2.76670986841871	3.13443054112394e-05	PHOSPHO1	phosphoethanolamine/phosphocholine phosphatase 1 [Source:HGNC Symbol;Acc:HGNC:16815]
ENSG00000174032	1.52783685009528	3.90760476298944e-21	SLC25A30	solute carrier family 25 member 30 [Source:HGNC Symbol;Acc:HGNC:27371]
ENSG00000174059	2.46676464138768	5.18260564549316e-05	CD34	CD34 molecule [Source:HGNC Symbol;Acc:HGNC:1662]
ENSG00000174332	2.99967562599967	1.16793003524826e-24	GLIS1	GLIS family zinc finger 1 [Source:HGNC Symbol;Acc:HGNC:29525]
ENSG00000174564	1.63939763598046	0.000977936111869638	IL20RB	interleukin 20 receptor subunit beta [Source:HGNC Symbol;Acc:HGNC:6004]
ENSG00000174827	1.56298965261701	1.98325516506438e-19	PDZK1	PDZ domain containing 1 [Source:HGNC Symbol;Acc:HGNC:8821]
ENSG00000174903	-0.84972873862907	0.000208932452118791	RAB1B	RAB1B, member RAS oncogene family [Source:HGNC Symbol;Acc:HGNC:18370]
ENSG00000175155	-1.21950958349318	0.000196384695860388	YPEL2	yippee like 2 [Source:HGNC Symbol;Acc:HGNC:18326]
ENSG00000175164	2.93499965145615	3.13650829413483e-05	ABO	ABO, alpha 1-3-N-acetylgalactosaminyltransferase and alpha 1-3-galactosyltransferase [Source:HGNC Symbol;Acc:HGNC:79]
ENSG00000175482	-1.40776034877993	1.01344621159079e-09	POLD4	DNA polymerase delta 4, accessory subunit [Source:HGNC Symbol;Acc:HGNC:14106]
ENSG00000175567	1.64968490617223	2.16255755794035e-25	UCP2	uncoupling protein 2 [Source:HGNC Symbol;Acc:HGNC:12518]
ENSG00000175592	-1.15226225972224	2.64507890588495e-11	FOSL1	FOS like 1, AP-1 transcription factor subunit [Source:HGNC Symbol;Acc:HGNC:13718]
ENSG00000175727	-0.953205703706073	0.000437679542976106	MLXIP	MLX interacting protein [Source:HGNC Symbol;Acc:HGNC:17055]
ENSG00000175785	-7.98679732731775	5.99610999840694e-10	PRIMA1	proline rich membrane anchor 1 [Source:HGNC Symbol;Acc:HGNC:18319]
ENSG00000175832	-3.34025256471039	4.04082305309689e-51	ETV4	ETS variant transcription factor 4 [Source:HGNC Symbol;Acc:HGNC:3493]
ENSG00000175920	3.37640006943446	4.47719389986346e-34	DOK7	docking protein 7 [Source:HGNC Symbol;Acc:HGNC:26594]
ENSG00000175938	-1.09127642325369	1.23230279733448e-06	ORAI3	ORAI calcium release-activated calcium modulator 3 [Source:HGNC Symbol;Acc:HGNC:28185]
ENSG00000176383	-1.80324701735123	3.34628385553143e-19	B3GNT4	UDP-GlcNAc:betaGal beta-1,3-N-acetylglucosaminyltransferase 4 [Source:HGNC Symbol;Acc:HGNC:15683]
ENSG00000176399	1.21916726562257	1.7028669775445e-05	DMRTA1	DMRT like family A1 [Source:HGNC Symbol;Acc:HGNC:13826]
ENSG00000176595	-1.34888668869495	1.28002195708023e-25	KBTBD11	kelch repeat and BTB domain containing 11 [Source:HGNC Symbol;Acc:HGNC:29104]
ENSG00000176678	-2.45582576252438	2.08558587177589e-22	FOXL1	forkhead box L1 [Source:HGNC Symbol;Acc:HGNC:3817]
ENSG00000176697	1.62640639713282	7.2569490606334e-31	BDNF	brain derived neurotrophic factor [Source:HGNC Symbol;Acc:HGNC:1033]
ENSG00000176771	3.53831767371593	4.24908251900817e-13	NCKAP5	NCK associated protein 5 [Source:HGNC Symbol;Acc:HGNC:29847]
ENSG00000176809	1.35754905511714	4.59520536563229e-09	LRRC37A3	leucine rich repeat containing 37 member A3 [Source:HGNC Symbol;Acc:HGNC:32427]
ENSG00000176845	1.32750442328105	1.4766332926626e-08	METRNL	meteorin like, glial cell differentiation regulator [Source:HGNC Symbol;Acc:HGNC:27584]
ENSG00000176903	-1.15237177802517	2.7339674316168e-12	PNMA1	PNMA family member 1 [Source:HGNC Symbol;Acc:HGNC:9158]
ENSG00000176973	-1.5679031126492	7.10572921079958e-14	FAM89B	family with sequence similarity 89 member B [Source:HGNC Symbol;Acc:HGNC:16708]
ENSG00000176978	-1.37073643567608	4.26385907680633e-12	DPP7	dipeptidyl peptidase 7 [Source:HGNC Symbol;Acc:HGNC:14892]
ENSG00000177119	-0.911176925624926	0.000856012487268816	ANO6	anoctamin 6 [Source:HGNC Symbol;Acc:HGNC:25240]
ENSG00000177125	-0.974117275575551	0.000169129521536396	ZBTB34	zinc finger and BTB domain containing 34 [Source:HGNC Symbol;Acc:HGNC:31446]
ENSG00000177283	-3.69791328122728	3.10781188154666e-57	FZD8	frizzled class receptor 8 [Source:HGNC Symbol;Acc:HGNC:4046]
ENSG00000177409	1.26188640454717	4.5482593687051e-05	SAMD9L	sterile alpha motif domain containing 9 like [Source:HGNC Symbol;Acc:HGNC:1349]
ENSG00000177494	4.23115998619883	5.50906209919166e-46	ZBED2	zinc finger BED-type containing 2 [Source:HGNC Symbol;Acc:HGNC:20710]
ENSG00000177614	-2.03930661194226	2.63140294966757e-14	PGBD5	piggyBac transposable element derived 5 [Source:HGNC Symbol;Acc:HGNC:19405]
ENSG00000177679	-1.63784698956112	4.32613067618493e-05	SRRM3	serine/arginine repetitive matrix 3 [Source:HGNC Symbol;Acc:HGNC:26729]
ENSG00000177697	-1.03373483219356	2.22612451446188e-08	CD151	CD151 molecule (Raph blood group) [Source:HGNC Symbol;Acc:HGNC:1630]
ENSG00000177706	-4.26333149970497	8.52223833723263e-80	FAM20C	FAM20C golgi associated secretory pathway kinase [Source:HGNC Symbol;Acc:HGNC:22140]
ENSG00000177721	-1.35885811159068	0.000727280232345908	ANXA2R	annexin A2 receptor [Source:HGNC Symbol;Acc:HGNC:33463]
ENSG00000178026	1.60720960781815	2.88082376084288e-11	LRRC75B	leucine rich repeat containing 75B [Source:HGNC Symbol;Acc:HGNC:33155]
ENSG00000178401	1.37471395898267	1.09958534150707e-19	DNAJC22	DnaJ heat shock protein family (Hsp40) member C22 [Source:HGNC Symbol;Acc:HGNC:25802]
ENSG00000178573	-1.22474557295416	1.0158342740846e-06	MAF	MAF bZIP transcription factor [Source:HGNC Symbol;Acc:HGNC:6776]
ENSG00000178752	-1.61258603693876	2.48455537598328e-11	ERFE	erythroferrone [Source:HGNC Symbol;Acc:HGNC:26727]
ENSG00000178761	-1.11548844217017	6.25524141886279e-06	FAM219B	family with sequence similarity 219 member B [Source:HGNC Symbol;Acc:HGNC:24695]
ENSG00000178764	-2.40978597801835	8.86085752589486e-49	ZHX2	zinc fingers and homeoboxes 2 [Source:HGNC Symbol;Acc:HGNC:18513]
ENSG00000178826	3.33259922243679	2.43999590520259e-05	TMEM139	transmembrane protein 139 [Source:HGNC Symbol;Acc:HGNC:22058]
ENSG00000179041	1.27177293575278	6.88035799643549e-11	RRS1	ribosome biogenesis regulator 1 homolog [Source:HGNC Symbol;Acc:HGNC:17083]
ENSG00000179119	1.07409124772044	0.000907826894800239	SPTY2D1	SPT2 chromatin protein domain containing 1 [Source:HGNC Symbol;Acc:HGNC:26818]
ENSG00000179242	-7.37911729028781	3.93797469207363e-227	CDH4	cadherin 4 [Source:HGNC Symbol;Acc:HGNC:1763]
ENSG00000179364	-1.19759268069484	3.81392989131947e-15	PACS2	phosphofurin acidic cluster sorting protein 2 [Source:HGNC Symbol;Acc:HGNC:23794]
ENSG00000179841	1.93897608627737	0.000152602095827202	AKAP5	A-kinase anchoring protein 5 [Source:HGNC Symbol;Acc:HGNC:375]
ENSG00000179869	2.96302222847768	1.18334287883322e-08	ABCA13	ATP binding cassette subfamily A member 13 [Source:HGNC Symbol;Acc:HGNC:14638]
ENSG00000179954	1.94058297303874	0.000862748132846386	SSC5D	scavenger receptor cysteine rich family member with 5 domains [Source:HGNC Symbol;Acc:HGNC:26641]
ENSG00000180155	2.80281155896639	0.000376249367486722	LYNX1	Ly6/neurotoxin 1 [Source:HGNC Symbol;Acc:HGNC:29604]
ENSG00000180210	-2.64531449584196	2.11720270216543e-16	F2	coagulation factor II, thrombin [Source:HGNC Symbol;Acc:HGNC:3535]
ENSG00000180332	1.9194556084645	3.38578566584074e-12	KCTD4	potassium channel tetramerization domain containing 4 [Source:HGNC Symbol;Acc:HGNC:23227]
ENSG00000180638	5.00490210289443	4.77332093829926e-30	SLC47A2	solute carrier family 47 member 2 [Source:HGNC Symbol;Acc:HGNC:26439]
ENSG00000181019	1.350811043347	2.28872720322945e-20	NQO1	NAD(P)H quinone dehydrogenase 1 [Source:HGNC Symbol;Acc:HGNC:2874]
ENSG00000181104	-1.15458705132846	1.31900553553133e-05	F2R	coagulation factor II thrombin receptor [Source:HGNC Symbol;Acc:HGNC:3537]
ENSG00000181649	-1.40521170684538	1.90604927085538e-05	PHLDA2	pleckstrin homology like domain family A member 2 [Source:HGNC Symbol;Acc:HGNC:12385]
ENSG00000182240	-1.03681129371686	3.80792227226799e-09	BACE2	beta-secretase 2 [Source:HGNC Symbol;Acc:HGNC:934]
ENSG00000182446	1.04568127532119	6.619081041752e-07	NPLOC4	NPL4 homolog, ubiquitin recognition factor [Source:HGNC Symbol;Acc:HGNC:18261]
ENSG00000182557	1.74387268976926	4.31086065595604e-09	SPNS3	sphingolipid transporter 3 (putative) [Source:HGNC Symbol;Acc:HGNC:28433]
ENSG00000182578	-3.10621220587584	2.50229080673795e-54	CSF1R	colony stimulating factor 1 receptor [Source:HGNC Symbol;Acc:HGNC:2433]
ENSG00000182700	-1.51567993369845	6.40316984610431e-09	IGIP	IgA inducing protein [Source:HGNC Symbol;Acc:HGNC:33847]
ENSG00000182795	1.29713623067479	7.97073826544442e-07	C1orf116	chromosome 1 open reading frame 116 [Source:HGNC Symbol;Acc:HGNC:28667]
ENSG00000182796	1.36906278431009	0.000470938085933866	TMEM198B	transmembrane protein 198B (pseudogene) [Source:HGNC Symbol;Acc:HGNC:43629]
ENSG00000182809	-1.30065890353994	3.9608870297793e-22	CRIP2	cysteine rich protein 2 [Source:HGNC Symbol;Acc:HGNC:2361]
ENSG00000182931	-3.31067731225198	0.000490648820211005	WFDC10B	WAP four-disulfide core domain 10B [Source:HGNC Symbol;Acc:HGNC:20479]
ENSG00000183087	-1.51516429133638	2.0113173871279e-17	GAS6	growth arrest specific 6 [Source:HGNC Symbol;Acc:HGNC:4168]
ENSG00000183098	-1.33817901768863	9.33672620273024e-15	GPC6	glypican 6 [Source:HGNC Symbol;Acc:HGNC:4454]
ENSG00000183111	-1.55900498823679	3.00448313443147e-08	ARHGEF37	Rho guanine nucleotide exchange factor 37 [Source:HGNC Symbol;Acc:HGNC:34430]
ENSG00000183206	1.93351514031061	1.00320803138733e-05	POTEC	POTE ankyrin domain family member C [Source:HGNC Symbol;Acc:HGNC:33894]
ENSG00000183287	2.07231220780473	1.49381488941818e-05	CCBE1	collagen and calcium binding EGF domains 1 [Source:HGNC Symbol;Acc:HGNC:29426]
ENSG00000183474	1.04604849399795	0.00063338418613028	GTF2H2C	GTF2H2 family member C [Source:HGNC Symbol;Acc:HGNC:31394]
ENSG00000183549	1.72779030789393	1.0421244997186e-05	ACSM5	acyl-CoA synthetase medium chain family member 5 [Source:HGNC Symbol;Acc:HGNC:26060]
ENSG00000183671	1.95668459390007	1.24143198558689e-08	GPR1	G protein-coupled receptor 1 [Source:HGNC Symbol;Acc:HGNC:4463]
ENSG00000183688	-1.08132202468721	3.827319810422e-09	RFLNB	refilin B [Source:HGNC Symbol;Acc:HGNC:28705]
ENSG00000183696	-1.11809055315797	4.13512546545891e-08	UPP1	uridine phosphorylase 1 [Source:HGNC Symbol;Acc:HGNC:12576]
ENSG00000183780	1.70359779239421	2.38235417368879e-06	SLC35F3	solute carrier family 35 member F3 [Source:HGNC Symbol;Acc:HGNC:23616]
ENSG00000183785	2.68454873549824	5.53490408929643e-06	TUBA8	tubulin alpha 8 [Source:HGNC Symbol;Acc:HGNC:12410]
ENSG00000183856	-0.973288324239049	5.14022292082257e-07	IQGAP3	IQ motif containing GTPase activating protein 3 [Source:HGNC Symbol;Acc:HGNC:20669]
ENSG00000184156	-1.88465675736406	5.42044915488468e-06	KCNQ3	potassium voltage-gated channel subfamily Q member 3 [Source:HGNC Symbol;Acc:HGNC:6297]
ENSG00000184226	1.50799654779485	0.000300604216828213	PCDH9	protocadherin 9 [Source:HGNC Symbol;Acc:HGNC:8661]
ENSG00000184384	-1.40531794495989	0.000126610610711825	MAML2	mastermind like transcriptional coactivator 2 [Source:HGNC Symbol;Acc:HGNC:16259]
ENSG00000184451	-2.12785279035147	0.000727280232345908	CCR10	C-C motif chemokine receptor 10 [Source:HGNC Symbol;Acc:HGNC:4474]
ENSG00000184481	-1.65333918943022	7.55445082282309e-06	FOXO4	forkhead box O4 [Source:HGNC Symbol;Acc:HGNC:7139]
ENSG00000184497	-3.8283562415809	5.78200797192434e-10	TMEM255B	transmembrane protein 255B [Source:HGNC Symbol;Acc:HGNC:28297]
ENSG00000184500	-1.03099890269384	5.02477423834546e-06	PROS1	protein S [Source:HGNC Symbol;Acc:HGNC:9456]
ENSG00000184584	-0.962649421127332	0.000457687055789944	STING1	stimulator of interferon response cGAMP interactor 1 [Source:HGNC Symbol;Acc:HGNC:27962]
ENSG00000184887	-1.32770563261813	1.15341780270839e-07	BTBD6	BTB domain containing 6 [Source:HGNC Symbol;Acc:HGNC:19897]
ENSG00000184922	-2.86311246159343	1.36322007095609e-123	FMNL1	formin like 1 [Source:HGNC Symbol;Acc:HGNC:1212]
ENSG00000184979	2.44558475141361	3.0272361673364e-31	USP18	ubiquitin specific peptidase 18 [Source:HGNC Symbol;Acc:HGNC:12616]
ENSG00000185000	-1.07971250508678	4.5719158859645e-05	DGAT1	diacylglycerol O-acyltransferase 1 [Source:HGNC Symbol;Acc:HGNC:2843]
ENSG00000185033	-2.68146204511494	1.16451532964039e-138	SEMA4B	semaphorin 4B [Source:HGNC Symbol;Acc:HGNC:10730]
ENSG00000185043	-1.14032655942064	2.564935821208e-17	CIB1	calcium and integrin binding 1 [Source:HGNC Symbol;Acc:HGNC:16920]
ENSG00000185052	-3.64201129292364	0.000390913487111568	SLC24A3	solute carrier family 24 member 3 [Source:HGNC Symbol;Acc:HGNC:10977]
ENSG00000185186	-2.97090162749229	1.70951346509804e-31	LINC00313	long intergenic non-protein coding RNA 313 [Source:HGNC Symbol;Acc:HGNC:16416]
ENSG00000185187	-1.24397026768492	7.14784239002727e-05	SIGIRR	single Ig and TIR domain containing [Source:HGNC Symbol;Acc:HGNC:30575]
ENSG00000185189	-1.22973625680114	5.74837395244081e-12	NRBP2	nuclear receptor binding protein 2 [Source:HGNC Symbol;Acc:HGNC:19339]
ENSG00000185262	-2.18977151582695	1.0370643892853e-39	UBALD2	UBA like domain containing 2 [Source:HGNC Symbol;Acc:HGNC:28438]
ENSG00000185298	1.04894047088842	1.91537385386805e-06	CCDC137	coiled-coil domain containing 137 [Source:HGNC Symbol;Acc:HGNC:33451]
ENSG00000185361	-1.81565834282583	9.38517471423708e-36	TNFAIP8L1	TNF alpha induced protein 8 like 1 [Source:HGNC Symbol;Acc:HGNC:28279]
ENSG00000185483	1.15220351348267	2.4270474044904e-06	ROR1	receptor tyrosine kinase like orphan receptor 1 [Source:HGNC Symbol;Acc:HGNC:10256]
ENSG00000185519	-1.50150439869659	1.7119130684028e-07	FAM131C	family with sequence similarity 131 member C [Source:HGNC Symbol;Acc:HGNC:26717]
ENSG00000185551	-1.10058432980703	5.92291647013511e-05	NR2F2	nuclear receptor subfamily 2 group F member 2 [Source:HGNC Symbol;Acc:HGNC:7976]
ENSG00000185567	-1.3982780523356	2.0177331566837e-17	AHNAK2	AHNAK nucleoprotein 2 [Source:HGNC Symbol;Acc:HGNC:20125]
ENSG00000185640	-1.68824044510605	9.92783638213955e-32	KRT79	keratin 79 [Source:HGNC Symbol;Acc:HGNC:28930]
ENSG00000185745	1.23875473342509	6.37174844887468e-07	IFIT1	interferon induced protein with tetratricopeptide repeats 1 [Source:HGNC Symbol;Acc:HGNC:5407]
ENSG00000185818	-2.19423953679463	7.52893922880375e-08	NAT8L	N-acetyltransferase 8 like [Source:HGNC Symbol;Acc:HGNC:26742]
ENSG00000185920	-2.77767075267748	2.06188241909183e-24	PTCH1	patched 1 [Source:HGNC Symbol;Acc:HGNC:9585]
ENSG00000185950	-1.96840515246783	1.50926001364876e-20	IRS2	insulin receptor substrate 2 [Source:HGNC Symbol;Acc:HGNC:6126]
ENSG00000185985	-3.49902150518677	1.67105061785929e-53	SLITRK2	SLIT and NTRK like family member 2 [Source:HGNC Symbol;Acc:HGNC:13449]
ENSG00000185989	-2.43289426375901	5.05367861180002e-152	RASA3	RAS p21 protein activator 3 [Source:HGNC Symbol;Acc:HGNC:20331]
ENSG00000186166	1.42093212620136	4.03084160639088e-05	CENATAC	centrosomal AT-AC splicing factor [Source:HGNC Symbol;Acc:HGNC:30460]
ENSG00000186174	-1.18922535177488	2.00893420386997e-05	BCL9L	BCL9 like [Source:HGNC Symbol;Acc:HGNC:23688]
ENSG00000186193	-1.15430520437717	0.000990925241272955	SAPCD2	suppressor APC domain containing 2 [Source:HGNC Symbol;Acc:HGNC:28055]
ENSG00000186575	1.12292637331139	5.6879895769866e-07	NF2	neurofibromin 2 [Source:HGNC Symbol;Acc:HGNC:7773]
ENSG00000186577	-1.88817248024496	1.72597163797175e-22	SMIM29	small integral membrane protein 29 [Source:HGNC Symbol;Acc:HGNC:1340]
ENSG00000186628	2.59604349222088	0.000325524139747794	FSD2	fibronectin type III and SPRY domain containing 2 [Source:HGNC Symbol;Acc:HGNC:18024]
ENSG00000186642	-2.27026049896521	8.15384375925039e-17	PDE2A	phosphodiesterase 2A [Source:HGNC Symbol;Acc:HGNC:8777]
ENSG00000186654	1.53290757974482	1.26543660509811e-12	PRR5	proline rich 5 [Source:HGNC Symbol;Acc:HGNC:31682]
ENSG00000186815	-0.911237992445529	0.000246908686544389	TPCN1	two pore segment channel 1 [Source:HGNC Symbol;Acc:HGNC:18182]
ENSG00000186834	1.3229680419838	2.41757397489231e-25	HEXIM1	HEXIM P-TEFb complex subunit 1 [Source:HGNC Symbol;Acc:HGNC:24953]
ENSG00000186918	-2.3968399112293	1.92774429938411e-141	ZNF395	zinc finger protein 395 [Source:HGNC Symbol;Acc:HGNC:18737]
ENSG00000187017	5.71928853021114	2.68867057847456e-51	ESPN	espin [Source:HGNC Symbol;Acc:HGNC:13281]
ENSG00000187098	1.8491783800963	2.94550645108149e-40	MITF	melanocyte inducing transcription factor [Source:HGNC Symbol;Acc:HGNC:7105]
ENSG00000187210	1.06870122344899	0.000466999116618531	GCNT1	glucosaminyl (N-acetyl) transferase 1 [Source:HGNC Symbol;Acc:HGNC:4203]
ENSG00000187229	4.18629980604875	0.000880908271933596		novel transcript, antisense to PSD3
ENSG00000187266	-1.3525834532646	2.01109447830243e-09	EPOR	erythropoietin receptor [Source:HGNC Symbol;Acc:HGNC:3416]
ENSG00000187608	1.6474986400026	2.39813312400133e-12	ISG15	ISG15 ubiquitin like modifier [Source:HGNC Symbol;Acc:HGNC:4053]
ENSG00000187634	1.83705359202651	1.58869378221702e-18	SAMD11	sterile alpha motif domain containing 11 [Source:HGNC Symbol;Acc:HGNC:28706]
ENSG00000187678	-1.87286315302307	5.23110900641979e-09	SPRY4	sprouty RTK signaling antagonist 4 [Source:HGNC Symbol;Acc:HGNC:15533]
ENSG00000187764	-1.21447799761324	4.73647338091955e-10	SEMA4D	semaphorin 4D [Source:HGNC Symbol;Acc:HGNC:10732]
ENSG00000187867	3.41662785963226	3.00050935789795e-11	PALM3	paralemmin 3 [Source:HGNC Symbol;Acc:HGNC:33274]
ENSG00000187908	-2.70164914626001	9.5823085170216e-13	DMBT1	deleted in malignant brain tumors 1 [Source:HGNC Symbol;Acc:HGNC:2926]
ENSG00000187955	1.88094260012317	1.83866289840185e-25	COL14A1	collagen type XIV alpha 1 chain [Source:HGNC Symbol;Acc:HGNC:2191]
ENSG00000188060	-1.21260460951235	5.34475597001963e-08	RAB42	RAB42, member RAS oncogene family [Source:HGNC Symbol;Acc:HGNC:28702]
ENSG00000188064	1.18471501274116	0.00014505574993731	WNT7B	Wnt family member 7B [Source:HGNC Symbol;Acc:HGNC:12787]
ENSG00000188176	3.89879690974668	0.000195862044314802	SMTNL2	smoothelin like 2 [Source:HGNC Symbol;Acc:HGNC:24764]
ENSG00000188385	3.71142656305433	3.10884895101638e-06	JAKMIP3	Janus kinase and microtubule interacting protein 3 [Source:HGNC Symbol;Acc:HGNC:23523]
ENSG00000188511	1.81720761087453	1.46892601698995e-14	C22orf34	chromosome 22 putative open reading frame 34 [Source:HGNC Symbol;Acc:HGNC:28010]
ENSG00000188643	-0.959652679340527	6.88119037866691e-06	S100A16	S100 calcium binding protein A16 [Source:HGNC Symbol;Acc:HGNC:20441]
ENSG00000188761	2.70893783396557	5.13950000638082e-14	BCL2L15	BCL2 like 15 [Source:HGNC Symbol;Acc:HGNC:33624]
ENSG00000188766	-1.97767922308274	2.53382489949194e-11	SPRED3	sprouty related EVH1 domain containing 3 [Source:HGNC Symbol;Acc:HGNC:31041]
ENSG00000188818	1.43360768400649	2.60013891962008e-08	ZDHHC11	zinc finger DHHC-type containing 11 [Source:HGNC Symbol;Acc:HGNC:19158]
ENSG00000188937	3.72443222549706	1.32172283285725e-16	NYX	nyctalopin [Source:HGNC Symbol;Acc:HGNC:8082]
ENSG00000189052	6.45754256269169	4.93669385316434e-06	CGB5	chorionic gonadotropin subunit beta 5 [Source:HGNC Symbol;Acc:HGNC:16452]
ENSG00000189143	-1.77314076719542	4.65856946726561e-54	CLDN4	claudin 4 [Source:HGNC Symbol;Acc:HGNC:2046]
ENSG00000189171	-0.973664054251258	0.00057655063792668	S100A13	S100 calcium binding protein A13 [Source:HGNC Symbol;Acc:HGNC:10490]
ENSG00000189308	-1.15402089749954	1.11057218558341e-10	LIN54	lin-54 DREAM MuvB core complex component [Source:HGNC Symbol;Acc:HGNC:25397]
ENSG00000189403	-0.866409834082112	0.000135582449880623	HMGB1	high mobility group box 1 [Source:HGNC Symbol;Acc:HGNC:4983]
ENSG00000196083	-1.56601091965876	4.05577270700291e-08	IL1RAP	interleukin 1 receptor accessory protein [Source:HGNC Symbol;Acc:HGNC:5995]
ENSG00000196296	1.72296035415396	6.15442833750665e-05	ATP2A1	ATPase sarcoplasmic/endoplasmic reticulum Ca2+ transporting 1 [Source:HGNC Symbol;Acc:HGNC:811]
ENSG00000196358	-2.09079004067076	9.16855929012579e-05	NTNG2	netrin G2 [Source:HGNC Symbol;Acc:HGNC:14288]
ENSG00000196418	1.60368989936862	1.10414523038515e-12	ZNF124	zinc finger protein 124 [Source:HGNC Symbol;Acc:HGNC:12907]
ENSG00000196422	-1.11136666125561	1.7894296822136e-09	PPP1R26	protein phosphatase 1 regulatory subunit 26 [Source:HGNC Symbol;Acc:HGNC:29089]
ENSG00000196449	1.05788728426696	7.14040415826956e-05	YRDC	yrdC N6-threonylcarbamoyltransferase domain containing [Source:HGNC Symbol;Acc:HGNC:28905]
ENSG00000196502	1.9384372068507	1.51492054740908e-06	SULT1A1	sulfotransferase family 1A member 1 [Source:HGNC Symbol;Acc:HGNC:11453]
ENSG00000196511	1.94785028223367	1.27648670482434e-22	TPK1	thiamin pyrophosphokinase 1 [Source:HGNC Symbol;Acc:HGNC:17358]
ENSG00000196547	-0.968384891874015	9.35634021410838e-07	MAN2A2	mannosidase alpha class 2A member 2 [Source:HGNC Symbol;Acc:HGNC:6825]
ENSG00000196549	-2.42901533725816	1.39971420436804e-17	MME	membrane metalloendopeptidase [Source:HGNC Symbol;Acc:HGNC:7154]
ENSG00000196611	-3.06572264766971	3.01220903600227e-34	MMP1	matrix metallopeptidase 1 [Source:HGNC Symbol;Acc:HGNC:7155]
ENSG00000196878	-1.88486129775346	2.08152546376958e-94	LAMB3	laminin subunit beta 3 [Source:HGNC Symbol;Acc:HGNC:6490]
ENSG00000196968	-1.5471561111134	7.63898982217619e-28	FUT11	fucosyltransferase 11 [Source:HGNC Symbol;Acc:HGNC:19233]
ENSG00000197043	-1.08948142084953	6.40842411866e-10	ANXA6	annexin A6 [Source:HGNC Symbol;Acc:HGNC:544]
ENSG00000197046	-3.7577593657105	8.68893955171638e-153	SIGLEC15	sialic acid binding Ig like lectin 15 [Source:HGNC Symbol;Acc:HGNC:27596]
ENSG00000197324	-1.23245468541883	6.50180019740889e-12	LRP10	LDL receptor related protein 10 [Source:HGNC Symbol;Acc:HGNC:14553]
ENSG00000197461	-1.32900292547311	0.000124958948908249	PDGFA	platelet derived growth factor subunit A [Source:HGNC Symbol;Acc:HGNC:8799]
ENSG00000197467	-3.86865937440466	1.31166500068091e-40	COL13A1	collagen type XIII alpha 1 chain [Source:HGNC Symbol;Acc:HGNC:2190]
ENSG00000197562	-1.23025766522932	4.32545573798018e-08	RAB40C	RAB40C, member RAS oncogene family [Source:HGNC Symbol;Acc:HGNC:18285]
ENSG00000197587	-2.68361896472006	2.26951705126426e-10	DMBX1	diencephalon/mesencephalon homeobox 1 [Source:HGNC Symbol;Acc:HGNC:19026]
ENSG00000197724	-0.896765132397112	9.33364920158324e-05	PHF2	PHD finger protein 2 [Source:HGNC Symbol;Acc:HGNC:8920]
ENSG00000197774	1.35510814128457	1.36619400704188e-05	EME2	essential meiotic structure-specific endonuclease subunit 2 [Source:HGNC Symbol;Acc:HGNC:27289]
ENSG00000197780	1.56769632016995	9.59239912030656e-15	TAF13	TATA-box binding protein associated factor 13 [Source:HGNC Symbol;Acc:HGNC:11546]
ENSG00000197892	-1.12809159306706	2.33491493928837e-05	KIF13B	kinesin family member 13B [Source:HGNC Symbol;Acc:HGNC:14405]
ENSG00000197930	-1.10184898022342	3.66487936345824e-09	ERO1A	endoplasmic reticulum oxidoreductase 1 alpha [Source:HGNC Symbol;Acc:HGNC:13280]
ENSG00000198018	1.12105564395792	1.31494967228872e-08	ENTPD7	ectonucleoside triphosphate diphosphohydrolase 7 [Source:HGNC Symbol;Acc:HGNC:19745]
ENSG00000198055	-1.47577954397149	1.5132807076965e-11	GRK6	G protein-coupled receptor kinase 6 [Source:HGNC Symbol;Acc:HGNC:4545]
ENSG00000198074	3.48788345212393	1.19397060791399e-112	AKR1B10	aldo-keto reductase family 1 member B10 [Source:HGNC Symbol;Acc:HGNC:382]
ENSG00000198203	-2.61334397611075	4.02097045306995e-13	SULT1C2	sulfotransferase family 1C member 2 [Source:HGNC Symbol;Acc:HGNC:11456]
ENSG00000198363	-1.21123641253688	8.05037985938713e-15	ASPH	aspartate beta-hydroxylase [Source:HGNC Symbol;Acc:HGNC:757]
ENSG00000198417	2.02885744637909	1.79658317418925e-07	MT1F	metallothionein 1F [Source:HGNC Symbol;Acc:HGNC:7398]
ENSG00000198440	1.69690483294439	6.09947736001424e-05	ZNF583	zinc finger protein 583 [Source:HGNC Symbol;Acc:HGNC:26427]
ENSG00000198574	-4.00462758122259	5.85504463361917e-05	SH2D1B	SH2 domain containing 1B [Source:HGNC Symbol;Acc:HGNC:30416]
ENSG00000198668	-0.951534545609997	3.67198314365041e-07	CALM1	calmodulin 1 [Source:HGNC Symbol;Acc:HGNC:1442]
ENSG00000198695	1.50227983660034	1.31606556218002e-06	MT-ND6	mitochondrially encoded NADH:ubiquinone oxidoreductase core subunit 6 [Source:HGNC Symbol;Acc:HGNC:7462]
ENSG00000198715	-2.3574773785584	3.33365446422163e-21	GLMP	glycosylated lysosomal membrane protein [Source:HGNC Symbol;Acc:HGNC:29436]
ENSG00000198727	-1.28793097075322	1.02549257687416e-08	MT-CYB	mitochondrially encoded cytochrome b [Source:HGNC Symbol;Acc:HGNC:7427]
ENSG00000198743	-1.01286338431966	5.14040048271069e-05	SLC5A3	solute carrier family 5 member 3 [Source:HGNC Symbol;Acc:HGNC:11038]
ENSG00000198768	-2.74539712959277	4.95329196895016e-91	APCDD1L	APC down-regulated 1 like [Source:HGNC Symbol;Acc:HGNC:26892]
ENSG00000198796	1.6394373928702	3.41918437092125e-27	ALPK2	alpha kinase 2 [Source:HGNC Symbol;Acc:HGNC:20565]
ENSG00000198873	-1.78173467375656	2.28344321768251e-08	GRK5	G protein-coupled receptor kinase 5 [Source:HGNC Symbol;Acc:HGNC:4544]
ENSG00000198910	-1.65263625968511	1.90740729018713e-18	L1CAM	L1 cell adhesion molecule [Source:HGNC Symbol;Acc:HGNC:6470]
ENSG00000198934	2.93869822388882	4.6324851090567e-06	MAGEE1	MAGE family member E1 [Source:HGNC Symbol;Acc:HGNC:24934]
ENSG00000198959	-3.77517247791519	0	TGM2	transglutaminase 2 [Source:HGNC Symbol;Acc:HGNC:11778]
ENSG00000203711	3.60312739075164	2.65714585596887e-21	C6orf99	chromosome 6 putative open reading frame 99 [Source:HGNC Symbol;Acc:HGNC:21179]
ENSG00000203849	3.453364324694	7.18978366816649e-11	NA	NA
ENSG00000203879	-0.946393741013637	1.15852821542733e-05	GDI1	GDP dissociation inhibitor 1 [Source:HGNC Symbol;Acc:HGNC:4226]
ENSG00000204381	1.34623639422218	1.7443060855191e-09	LAYN	layilin [Source:HGNC Symbol;Acc:HGNC:29471]
ENSG00000204385	6.39456155715925	1.08838635060111e-12	SLC44A4	solute carrier family 44 member 4 [Source:HGNC Symbol;Acc:HGNC:13941]
ENSG00000204389	5.9514724120386	2.35775267391714e-20	HSPA1A	heat shock protein family A (Hsp70) member 1A [Source:HGNC Symbol;Acc:HGNC:5232]
ENSG00000204682	1.4822311796271	1.17110305178972e-14	MIR1915HG	MIR1915 host gene [Source:HGNC Symbol;Acc:HGNC:31448]
ENSG00000204740	3.12801375645815	3.42017144794585e-06	MALRD1	MAM and LDL receptor class A domain containing 1 [Source:HGNC Symbol;Acc:HGNC:24331]
ENSG00000204776	-1.5580487928693	0.000920455166751566	IGKV1OR-3	immunoglobulin kappa variable 1/OR-3 (pseudogene) [Source:HGNC Symbol;Acc:HGNC:5762]
ENSG00000204839	2.63596435094077	1.36834635067417e-22	MROH6	maestro heat like repeat family member 6 [Source:HGNC Symbol;Acc:HGNC:27814]
ENSG00000204876	-1.73113938722751	5.87371378599411e-12		novel transcript
ENSG00000205403	-1.43587382393326	9.33888120909459e-11	CFI	complement factor I [Source:HGNC Symbol;Acc:HGNC:5394]
ENSG00000205744	-3.16869260733908	0.000407577857267076	DENND1C	DENN domain containing 1C [Source:HGNC Symbol;Acc:HGNC:26225]
ENSG00000206127	2.67528069296282	9.66005830979208e-07	GOLGA8O	golgin A8 family member O [Source:HGNC Symbol;Acc:HGNC:44406]
ENSG00000206190	1.43288366769063	1.81480483112837e-06	ATP10A	ATPase phospholipid transporting 10A (putative) [Source:HGNC Symbol;Acc:HGNC:13542]
ENSG00000206417	-2.05757995144165	8.55907138076233e-06	H1-10-AS1	H1-10 antisense RNA 1 [Source:HGNC Symbol;Acc:HGNC:27953]
ENSG00000206503	-1.19179413470313	1.11498726760356e-13	HLA-A	major histocompatibility complex, class I, A [Source:HGNC Symbol;Acc:HGNC:4931]
ENSG00000210049	3.12110570412245	6.06367664764937e-08	MT-TF	mitochondrially encoded tRNA-Phe (UUU/C) [Source:HGNC Symbol;Acc:HGNC:7481]
ENSG00000210077	2.17907666128097	8.02042751788925e-09	MT-TV	mitochondrially encoded tRNA-Val (GUN) [Source:HGNC Symbol;Acc:HGNC:7500]
ENSG00000210112	1.9046938091904	0.000762620302256595	MT-TM	mitochondrially encoded tRNA-Met (AUA/G) [Source:HGNC Symbol;Acc:HGNC:7492]
ENSG00000210151	2.42886097735593	2.77889965888306e-07	MT-TS1	mitochondrially encoded tRNA-Ser (UCN) 1 [Source:HGNC Symbol;Acc:HGNC:7497]
ENSG00000210154	2.31191720228852	1.62829476189723e-09	MT-TD	mitochondrially encoded tRNA-Asp (GAU/C) [Source:HGNC Symbol;Acc:HGNC:7478]
ENSG00000211584	1.32591835676485	2.98260717799777e-07	SLC48A1	solute carrier family 48 member 1 [Source:HGNC Symbol;Acc:HGNC:26035]
ENSG00000211677	21.4601264540177	2.32711079172084e-06	IGLC2	immunoglobulin lambda constant 2 [Source:HGNC Symbol;Acc:HGNC:5856]
ENSG00000211679	21.3551233620442	2.67489731246321e-06	IGLC3	immunoglobulin lambda constant 3 (Kern-Oz+ marker) [Source:HGNC Symbol;Acc:HGNC:5857]
ENSG00000211893	21.421995129483	2.44605444927422e-06	IGHG2	immunoglobulin heavy constant gamma 2 (G2m marker) [Source:HGNC Symbol;Acc:HGNC:5526]
ENSG00000212724	4.3273898983052	2.08254907170826e-60	KRTAP2-3	keratin associated protein 2-3 [Source:HGNC Symbol;Acc:HGNC:18906]
ENSG00000213030	4.12663998673339	9.24227470606626e-26	CGB8	chorionic gonadotropin subunit beta 8 [Source:HGNC Symbol;Acc:HGNC:16453]
ENSG00000213335	7.52156779002974	7.44677211575839e-06	CLNS1AP1	chloride nucleotide-sensitive channel 1A pseudogene 1 [Source:HGNC Symbol;Acc:HGNC:2081]
ENSG00000213347	-1.83204758846176	1.25014357269642e-19	MXD3	MAX dimerization protein 3 [Source:HGNC Symbol;Acc:HGNC:14008]
ENSG00000213694	4.66079618259418	3.33643889146559e-30	S1PR3	sphingosine-1-phosphate receptor 3 [Source:HGNC Symbol;Acc:HGNC:3167]
ENSG00000213719	-1.13326467728838	1.43547206608361e-13	CLIC1	chloride intracellular channel 1 [Source:HGNC Symbol;Acc:HGNC:2062]
ENSG00000214049	3.3265251579176	2.60479932068252e-210	UCA1	urothelial cancer associated 1 [Source:HGNC Symbol;Acc:HGNC:37126]
ENSG00000214063	-1.0970862137464	4.00342455788297e-08	TSPAN4	tetraspanin 4 [Source:HGNC Symbol;Acc:HGNC:11859]
ENSG00000214145	-1.68525992097095	1.33524602379255e-05	LINC00887	long intergenic non-protein coding RNA 887 [Source:HGNC Symbol;Acc:HGNC:48574]
ENSG00000214357	-1.77071919783904	5.81126240632553e-09	NEURL1B	neuralized E3 ubiquitin protein ligase 1B [Source:HGNC Symbol;Acc:HGNC:35422]
ENSG00000214407	-1.40160353698469	0.000476892803593544	LINC02085	long intergenic non-protein coding RNA 2085 [Source:HGNC Symbol;Acc:HGNC:27190]
ENSG00000214425	-1.11940437182273	9.4699814541381e-06	LRRC37A4P	leucine rich repeat containing 37 member A4, pseudogene [Source:HGNC Symbol;Acc:HGNC:25479]
ENSG00000214491	-1.16879983543952	1.42135661731498e-11	SEC14L6	SEC14 like lipid binding 6 [Source:HGNC Symbol;Acc:HGNC:40047]
ENSG00000214517	1.33479684592179	2.1022047756914e-12	PPME1	protein phosphatase methylesterase 1 [Source:HGNC Symbol;Acc:HGNC:30178]
ENSG00000214753	-1.08652282441601	1.68187775850841e-11	HNRNPUL2	heterogeneous nuclear ribonucleoprotein U like 2 [Source:HGNC Symbol;Acc:HGNC:25451]
ENSG00000214756	1.63010158428876	1.45215265522067e-07	CSKMT	citrate synthase lysine methyltransferase [Source:HGNC Symbol;Acc:HGNC:33113]
ENSG00000215440	-1.11199501681561	1.56392973163428e-10	NPEPL1	aminopeptidase like 1 [Source:HGNC Symbol;Acc:HGNC:16244]
ENSG00000215481	3.1112850123318	3.40811452549752e-07	BCRP3	BCR pseudogene 3 [Source:HGNC Symbol;Acc:HGNC:1016]
ENSG00000215866	2.54231296627847	7.07040562497552e-07	LINC01356	long intergenic non-protein coding RNA 1356 [Source:HGNC Symbol;Acc:HGNC:50587]
ENSG00000216490	1.45206784753782	1.10539175816184e-09	IFI30	IFI30 lysosomal thiol reductase [Source:HGNC Symbol;Acc:HGNC:5398]
ENSG00000217648	1.45840892450116	0.000234591616393784		pseudogene similar to presenilin associated, rhomboid-like PARL
ENSG00000221926	1.22907929219426	2.25818374285017e-12	TRIM16	tripartite motif containing 16 [Source:HGNC Symbol;Acc:HGNC:17241]
ENSG00000222022	-4.3840858054579	2.8229389507231e-21		novel transcript
ENSG00000222032	-4.76383917837473	6.48201371246127e-32		novel protein (LOC728009)
ENSG00000223764	1.09589605053807	4.25962073439402e-05	LINC02593	long intergenic non-protein coding RNA 2593 [Source:HGNC Symbol;Acc:HGNC:53933]
ENSG00000223865	22.6718305601705	4.30409584507259e-07	HLA-DPB1	major histocompatibility complex, class II, DP beta 1 [Source:HGNC Symbol;Acc:HGNC:4940]
ENSG00000224080	2.28081513008895	0.000323498802911269	UBE2FP1	UBE2F pseudogene 1 [Source:HGNC Symbol;Acc:HGNC:44535]
ENSG00000224559	1.84332874605791	0.000350154074877933	LINC01087	long intergenic non-protein coding RNA 1087 [Source:HGNC Symbol;Acc:HGNC:49144]
ENSG00000224596	-1.84978991050855	7.27019480985541e-17	ZMIZ1-AS1	ZMIZ1 antisense RNA 1 [Source:HGNC Symbol;Acc:HGNC:27433]
ENSG00000224660	1.42059886602552	0.000336535417486146	SH3BP5-AS1	SH3BP5 antisense RNA 1 [Source:HGNC Symbol;Acc:HGNC:44501]
ENSG00000225345	1.450780096222	8.58356207675397e-09	SNX18P3	sorting nexin 18 pseudogene 3 [Source:HGNC Symbol;Acc:HGNC:39611]
ENSG00000225383	-2.82036700635662	1.89391478525583e-13	SFTA1P	surfactant associated 1, lncRNA [Source:HGNC Symbol;Acc:HGNC:18383]
ENSG00000225684	-1.44163848169527	7.05171651670026e-09	FAM225B	family with sequence similarity 225 member B [Source:HGNC Symbol;Acc:HGNC:21865]
ENSG00000225756	1.5112494856667	2.85532543838529e-11	DBH-AS1	DBH antisense RNA 1 [Source:HGNC Symbol;Acc:HGNC:24155]
ENSG00000225760	-1.98924510787877	4.84411646585454e-05	LINC00431	long intergenic non-protein coding RNA 431 [Source:HGNC Symbol;Acc:HGNC:42766]
ENSG00000226906	2.7558779651335	1.13923421518022e-07	TTTY4	testis-specific transcript, Y-linked 4 [Source:HGNC Symbol;Acc:HGNC:16481]
ENSG00000227039	4.47948456791691	1.04813753908038e-06	ITGB2-AS1	ITGB2 antisense RNA 1 [Source:HGNC Symbol;Acc:HGNC:44304]
ENSG00000227372	1.3385642995978	3.15759276670677e-06	TP73-AS1	TP73 antisense RNA 1 [Source:HGNC Symbol;Acc:HGNC:29052]
ENSG00000227589	-3.25856313116179	4.28416423517503e-05	TP73-AS3	TP73 antisense RNA 3 [Source:HGNC Symbol;Acc:HGNC:40590]
ENSG00000227825	5.61197809731737	1.76656772876283e-06	SLC9A7P1	solute carrier family 9 member 7 pseudogene 1 [Source:HGNC Symbol;Acc:HGNC:32679]
ENSG00000227827	-2.8861439010492	6.31644061606482e-08	PKD1P2	polycystin 1, transient receptor potential channel interacting pseudogene 2 [Source:HGNC Symbol;Acc:HGNC:30066]
ENSG00000227953	4.33063192226916	0.000174721718675494	LINC01341	long intergenic non-protein coding RNA 1341 [Source:HGNC Symbol;Acc:HGNC:49457]
ENSG00000228544	1.46099448523938	2.0084172012069e-19	CCDC183-AS1	CCDC183 antisense RNA 1 [Source:HGNC Symbol;Acc:HGNC:44105]
ENSG00000228991	-1.26607008077513	2.47146342794204e-06	NA	NA
ENSG00000229124	-1.54085551118972	2.4928131926519e-05	VIM-AS1	VIM antisense RNA 1 [Source:HGNC Symbol;Acc:HGNC:44879]
ENSG00000229656	-1.29702127456642	1.76523372116679e-09	ITGB1-DT	ITGB1 divergent transcript [Source:HGNC Symbol;Acc:HGNC:53718]
ENSG00000230359	1.64461368635867	0.000491285872502304	TPI1P2	triosephosphate isomerase 1 pseudogene 2 [Source:HGNC Symbol;Acc:HGNC:38069]
ENSG00000230454	2.58393684727635	0.000249595678128137		novel transcript
ENSG00000230699	2.3049817561463	2.381317273788e-06		novel transcript
ENSG00000230795	-3.03680688496273	3.36829458667849e-06	HLA-K	major histocompatibility complex, class I, K (pseudogene) [Source:HGNC Symbol;Acc:HGNC:4969]
ENSG00000230882	-2.57450865240468	1.84278776534278e-45		hypothetical protein LOC285908 (LOC285908) pseudogene
ENSG00000231107	1.08871957763768	8.58772253562501e-06	LINC01508	long intergenic non-protein coding RNA 1508 [Source:HGNC Symbol;Acc:HGNC:51190]
ENSG00000231290	-2.24419594095801	4.41266128766156e-77	APCDD1L-DT	APCDD1L divergent transcript [Source:HGNC Symbol;Acc:HGNC:27152]
ENSG00000231298	-4.04857419099074	1.28464009343363e-12	MANCR	mitotically associated long non coding RNA [Source:HGNC Symbol;Acc:HGNC:44678]
ENSG00000231365	1.35523441783611	1.24569220384097e-09	WARS2-AS1	WARS2 antisense RNA 1 [Source:HGNC Symbol;Acc:HGNC:40612]
ENSG00000231528	-1.17073589882655	2.10446652363219e-05	FAM225A	family with sequence similarity 225 member A [Source:HGNC Symbol;Acc:HGNC:27855]
ENSG00000231638	3.52565407537009	4.06048189572841e-25	LUARIS	lncRNA upregulator of antiviral response interferon signaling [Source:HGNC Symbol;Acc:HGNC:40992]
ENSG00000231881	-6.57559119891931	0.000487581520019887		novel transcript
ENSG00000231924	-2.089675898139	5.28689567215269e-08	PSG1	pregnancy specific beta-1-glycoprotein 1 [Source:HGNC Symbol;Acc:HGNC:9514]
ENSG00000232133	2.86970828324568	5.92215704071497e-20	IMPDH1P10	inosine monophosphate dehydrogenase 1 pseudogene 10 [Source:HGNC Symbol;Acc:HGNC:33965]
ENSG00000232274	2.23806461399601	1.85704691643479e-28	NA	NA
ENSG00000232328	-5.22346176943395	3.66974473742754e-05		novel transcript
ENSG00000232677	1.35646263561678	6.08521843598224e-14	LINC00665	long intergenic non-protein coding RNA 665 [Source:HGNC Symbol;Acc:HGNC:44323]
ENSG00000232774	2.10104705183397	6.54658327563856e-31		novel transcript
ENSG00000232810	3.01941678878843	0.000220556135206346	TNF	tumor necrosis factor [Source:HGNC Symbol;Acc:HGNC:11892]
ENSG00000232833	-1.55523053751783	0.000453534797735393	NA	NA
ENSG00000233117	-2.00695178540665	1.59978487705463e-09	LINC00702	long intergenic non-protein coding RNA 702 [Source:HGNC Symbol;Acc:HGNC:44676]
ENSG00000233198	2.7926671027762	0.000491345707524923	RNF224	ring finger protein 224 [Source:HGNC Symbol;Acc:HGNC:41912]
ENSG00000233218	2.54291977628407	4.82727381975305e-09	NA	NA
ENSG00000233452	-1.35117013686968	6.57834406079527e-07	STXBP5-AS1	STXBP5 antisense RNA 1 [Source:HGNC Symbol;Acc:HGNC:44183]
ENSG00000233521	1.61251027747716	0.000102283704210859	LINC01638	long intergenic non-protein coding RNA 1638 [Source:HGNC Symbol;Acc:HGNC:52425]
ENSG00000233610	-3.97987516868106	0.000329995741012018	LINC00462	long intergenic non-protein coding RNA 462 [Source:HGNC Symbol;Acc:HGNC:42811]
ENSG00000234155	-1.52635946585616	1.96803140716018e-06	LINC02535	long intergenic non-protein coding RNA 2535 [Source:HGNC Symbol;Acc:HGNC:53569]
ENSG00000234231	-1.29829824081128	1.02298330404058e-05	ANAPC1P4	ANAPC1 pseudogene 4 [Source:HGNC Symbol;Acc:HGNC:54710]
ENSG00000234617	2.65328345888876	1.3660076641937e-08	SNRK-AS1	SNRK antisense RNA 1 [Source:HGNC Symbol;Acc:HGNC:41269]
ENSG00000234685	-1.84665767839864	3.23542188363254e-05	NUS1P2	NUS1 pseudogene 2 [Source:HGNC Symbol;Acc:HGNC:38473]
ENSG00000234883	-1.76009906371898	3.88517209667158e-12	MIR155HG	MIR155 host gene [Source:HGNC Symbol;Acc:HGNC:35460]
ENSG00000235109	1.65418396904699	1.10239100397692e-13	ZSCAN31	zinc finger and SCAN domain containing 31 [Source:HGNC Symbol;Acc:HGNC:14097]
ENSG00000235609	-2.17177157190918	1.27504624390071e-16		novel transcript
ENSG00000235770	2.01580288112785	2.61717724432294e-13	LINC00607	long intergenic non-protein coding RNA 607 [Source:HGNC Symbol;Acc:HGNC:43944]
ENSG00000236453	-2.49376106320525	2.23062948115316e-81		novel transcript
ENSG00000236908	-2.18502694767648	8.89769502115645e-05	LINC02827	long intergenic non-protein coding RNA 2827 [Source:HGNC Symbol;Acc:HGNC:54358]
ENSG00000237036	-1.3450299784913	0.000131402250177111	ZEB1-AS1	ZEB1 antisense RNA 1 [Source:HGNC Symbol;Acc:HGNC:42354]
ENSG00000237187	-2.9964600232902	8.54122033174299e-07	NR2F1-AS1	NR2F1 antisense RNA 1 [Source:HGNC Symbol;Acc:HGNC:48622]
ENSG00000237440	1.49492983854316	0.000124301026804933	ZNF737	zinc finger protein 737 [Source:HGNC Symbol;Acc:HGNC:32468]
ENSG00000237441	-1.6516802367732	3.34845529791514e-24	RGL2	ral guanine nucleotide dissociation stimulator like 2 [Source:HGNC Symbol;Acc:HGNC:9769]
ENSG00000238261	2.45379214257948	1.84782898979942e-15	NA	NA
ENSG00000240184	-1.00698490051463	6.54242727439648e-05	PCDHGC3	protocadherin gamma subfamily C, 3 [Source:HGNC Symbol;Acc:HGNC:8716]
ENSG00000240476	-1.19068216833108	5.94421421590669e-09	LINC00973	long intergenic non-protein coding RNA 973 [Source:HGNC Symbol;Acc:HGNC:48868]
ENSG00000240764	-2.82959560830816	3.08557787410322e-25	PCDHGC5	protocadherin gamma subfamily C, 5 [Source:HGNC Symbol;Acc:HGNC:8718]
ENSG00000240891	1.4262900546243	8.35483463823222e-09	PLCXD2	phosphatidylinositol specific phospholipase C X domain containing 2 [Source:HGNC Symbol;Acc:HGNC:26462]
ENSG00000241322	2.89874150332813	4.30430634089585e-09	CDRT1	CMT1A duplicated region transcript 1 [Source:HGNC Symbol;Acc:HGNC:14379]
ENSG00000241388	2.85827596708375	2.80959870873142e-07	HNF1A-AS1	HNF1A antisense RNA 1 [Source:HGNC Symbol;Acc:HGNC:26785]
ENSG00000241852	-1.36376525191117	4.85755762895038e-06	C8orf58	chromosome 8 open reading frame 58 [Source:HGNC Symbol;Acc:HGNC:32233]
ENSG00000241878	1.28182887642256	4.95079715316409e-11	PISD	phosphatidylserine decarboxylase [Source:HGNC Symbol;Acc:HGNC:8999]
ENSG00000241935	1.83862361509321	1.9564201601053e-23	HOGA1	4-hydroxy-2-oxoglutarate aldolase 1 [Source:HGNC Symbol;Acc:HGNC:25155]
ENSG00000242147	-3.18571177245782	1.07218481136673e-36	LASTR	lncRNA associated with SART3 regulation of splicing [Source:HGNC Symbol;Acc:HGNC:54143]
ENSG00000242265	2.41777177854472	1.46238977479051e-13	PEG10	paternally expressed 10 [Source:HGNC Symbol;Acc:HGNC:14005]
ENSG00000242498	-1.19229516737716	3.30848140271895e-09	ARPIN	actin related protein 2/3 complex inhibitor [Source:HGNC Symbol;Acc:HGNC:28782]
ENSG00000242574	4.236633645431	1.06775035574479e-05	HLA-DMB	major histocompatibility complex, class II, DM beta [Source:HGNC Symbol;Acc:HGNC:4935]
ENSG00000243135	2.6008516516465	0.000307345658705588	NA	NA
ENSG00000243156	1.02524986555789	8.4915585591783e-09	MICAL3	microtubule associated monooxygenase, calponin and LIM domain containing 3 [Source:HGNC Symbol;Acc:HGNC:24694]
ENSG00000243225	-1.91608864667991	7.77528868390179e-07		ribosomal protein, large, P1 (RPLP1) pseudogene
ENSG00000243566	3.52895702949791	0.000461482229898975	UPK3B	uroplakin 3B [Source:HGNC Symbol;Acc:HGNC:21444]
ENSG00000243978	1.69351036089294	0.000327427266648693	RTL9	retrotransposon Gag like 9 [Source:HGNC Symbol;Acc:HGNC:29245]
ENSG00000244165	1.53871006336924	3.72217599289241e-10	P2RY11	purinergic receptor P2Y11 [Source:HGNC Symbol;Acc:HGNC:8540]
ENSG00000244274	-2.22777619823778	1.76551885476714e-48	DBNDD2	dysbindin domain containing 2 [Source:HGNC Symbol;Acc:HGNC:15881]
ENSG00000244405	-1.72031239391344	1.26754527311858e-24	ETV5	ETS variant transcription factor 5 [Source:HGNC Symbol;Acc:HGNC:3494]
ENSG00000246283	2.56443392205981	0.000809825606280607		novel transcript
ENSG00000246640	-1.59040906857755	7.21668992963014e-05	PICART1	p53 inducible cancer associated RNA transcript 1 [Source:HGNC Symbol;Acc:HGNC:27576]
ENSG00000247095	-2.18180788730148	4.24639782028257e-19	MIR210HG	MIR210 host gene [Source:HGNC Symbol;Acc:HGNC:39524]
ENSG00000247596	-1.0308432069754	2.17096752945479e-08	TWF2	twinfilin actin binding protein 2 [Source:HGNC Symbol;Acc:HGNC:9621]
ENSG00000247809	-2.02899353099802	4.35916456852521e-10	NR2F2-AS1	NR2F2 antisense RNA 1 [Source:HGNC Symbol;Acc:HGNC:44222]
ENSG00000248049	-1.32216954107357	1.30820707713105e-10	UBA6-AS1	UBA6 antisense RNA 1 (head to head) [Source:HGNC Symbol;Acc:HGNC:49083]
ENSG00000248092	-1.13558106324862	5.54653312563907e-05	NNT-AS1	NNT antisense RNA 1 [Source:HGNC Symbol;Acc:HGNC:49005]
ENSG00000248323	-2.23209980016557	3.82217933755903e-52	LUCAT1	lung cancer associated transcript 1 [Source:HGNC Symbol;Acc:HGNC:48498]
ENSG00000248587	-4.07224543873699	3.34753352644637e-23	GDNF-AS1	GDNF antisense RNA 1 [Source:HGNC Symbol;Acc:HGNC:43592]
ENSG00000249087	-1.51833745646826	0.000516074926113306	ZNF436-AS1	ZNF436 antisense RNA 1 [Source:HGNC Symbol;Acc:HGNC:25122]
ENSG00000249738	3.48292867516824	0.000873023090959234		novel transcript
ENSG00000249751	-4.39530922622508	1.683085503449e-12	ECSCR	endothelial cell surface expressed chemotaxis and apoptosis regulator [Source:HGNC Symbol;Acc:HGNC:35454]
ENSG00000249992	-3.74648649390015	2.78542031931492e-244	TMEM158	transmembrane protein 158 [Source:HGNC Symbol;Acc:HGNC:30293]
ENSG00000250067	1.77319565105001	2.45745179688254e-07	YJEFN3	YjeF N-terminal domain containing 3 [Source:HGNC Symbol;Acc:HGNC:24785]
ENSG00000250091	-1.42935704383212	8.13884612025045e-08	DNAH10OS	dynein axonemal heavy chain 10 opposite strand [Source:HGNC Symbol;Acc:HGNC:37121]
ENSG00000250337	2.78456246192866	6.77794647138512e-05	PURPL	p53 upregulated regulator of p53 levels [Source:HGNC Symbol;Acc:HGNC:48995]
ENSG00000251127	-2.48024895880436	6.15176991193817e-14		novel transcript
ENSG00000251537	3.11952123426057	3.51438769200664e-06		novel tripartite motif-containing 16 (TRIM16) and CMT1A duplicated region transcript 1 (CDRT1) protein
ENSG00000253141	2.83768293365306	0.000471583532772556		novel transcript
ENSG00000253161	-1.23111722895325	2.65975147547649e-05	LINC01605	long intergenic non-protein coding RNA 1605 [Source:HGNC Symbol;Acc:HGNC:51654]
ENSG00000253304	-1.32208470676964	8.42683509257058e-11	TMEM200B	transmembrane protein 200B [Source:HGNC Symbol;Acc:HGNC:33785]
ENSG00000253540	3.36185397447226	5.72391987344062e-05	FAM86HP	family with sequence similarity 86 member H, pseudogene [Source:HGNC Symbol;Acc:HGNC:42359]
ENSG00000253882	-1.78805072135602	1.95866293358338e-06		family with sequence similarity 115, member C (FAM115C) pseudogene
ENSG00000254122	-1.41470223561333	7.34622394939363e-05	PCDHGB7	protocadherin gamma subfamily B, 7 [Source:HGNC Symbol;Acc:HGNC:8714]
ENSG00000254300	1.79456303986874	4.4503077956129e-23	LINC01111	long intergenic non-protein coding RNA 1111 [Source:HGNC Symbol;Acc:HGNC:49237]
ENSG00000254554	-2.69783299427332	0.00015507279075686		novel transcript
ENSG00000254614	-1.45958111332821	0.000472922899510591		novel transcript, antisense to CAPN1
ENSG00000254980	3.72706323166108	0.000130611974153874		novel transcript
ENSG00000255031	-1.21194280074092	0.000355800865804766		novel transcript, antisense to CHKA
ENSG00000255248	-1.82621029580389	6.60383782971103e-14	MIR100HG	mir-100-let-7a-2-mir-125b-1 cluster host gene [Source:HGNC Symbol;Acc:HGNC:39522]
ENSG00000255346	-6.73170417153594	0	NOX5	NADPH oxidase 5 [Source:HGNC Symbol;Acc:HGNC:14874]
ENSG00000255446	1.69979856086146	0.00063338418613028		novel transcript
ENSG00000255847	3.19888304030391	0.000112045026805234		novel transcript
ENSG00000255886	8.20841747026047	1.01146378385215e-07		novel transcript
ENSG00000256235	-2.02482743310325	7.51919868847384e-66	SMIM3	small integral membrane protein 3 [Source:HGNC Symbol;Acc:HGNC:30248]
ENSG00000256268	-2.63920257799917	3.3719585875145e-06	LINC02454	long intergenic non-protein coding RNA 2454 [Source:HGNC Symbol;Acc:HGNC:53387]
ENSG00000256292	-2.49666587083804	1.32352209197278e-05	LINC02376	long intergenic non-protein coding RNA 2376 [Source:HGNC Symbol;Acc:HGNC:53298]
ENSG00000256594	-1.48749346352886	9.82163525029622e-05		C-type lectin domain family 2 (CLEC2) pseudogene
ENSG00000257027	-1.31893490954578	0.000973965955963163		novel transcript
ENSG00000257093	-1.28675725383816	3.97338721616566e-12	DENND11	DENN domain containing 11 [Source:HGNC Symbol;Acc:HGNC:29472]
ENSG00000257391	2.18695743577083	0.000761247720313267		microRNA 3180-4
ENSG00000257524	-1.35998034811755	7.52893922880375e-08		novel protein
ENSG00000257642	-1.86563810015725	7.12875315361011e-09		renal clear cell carcinoma-associated transcript 198 [Source:NCBI gene (formerly Entrezgene);Acc:105369954]
ENSG00000257989	-2.06602126819393	0.000296752544714829		novel transcript
ENSG00000258077	-2.66350664810097	1.10816304632535e-12		novel transcript
ENSG00000258088	-2.67659559638937	5.19308875502991e-08		novel transcript
ENSG00000258178	4.25719281993646	0.000727291181903906		novel transcript
ENSG00000258354	2.22556518695603	2.17082297532949e-05		microRNA 3180-1
ENSG00000258535	-2.05588976280055	5.87785103977599e-13		novel transcript
ENSG00000258602	-1.47297077419618	1.99548415499835e-06	LINC01629	long intergenic non-protein coding RNA 1629 [Source:HGNC Symbol;Acc:HGNC:52260]
ENSG00000258839	1.4584986397249	1.04707128488963e-05	MC1R	melanocortin 1 receptor [Source:HGNC Symbol;Acc:HGNC:6929]
ENSG00000259153	-2.12467334355181	7.09272199135813e-19		novel transcript
ENSG00000259712	2.61059991553696	2.11893261530362e-14		novel transcript, antisense to MAPK6
ENSG00000259780	2.43991016506828	9.80653603798884e-06		novel transcript
ENSG00000260276	2.34944020497229	3.36955836300279e-08	NA	NA
ENSG00000260398	-2.41065075219846	0.000987604715677605		novel transcript, overlapping to PKIA
ENSG00000260401	-2.02992058393238	1.8741091153827e-05		novel transcript, overlapping to P2RY2
ENSG00000260604	3.26434321347516	2.34236742116067e-27		novel transcript
ENSG00000260877	-2.70099976038425	2.88233907963633e-22		novel transcript
ENSG00000261115	-1.34978420897559	3.33430591219275e-05	TMEM178B	transmembrane protein 178B [Source:HGNC Symbol;Acc:HGNC:44112]
ENSG00000261240	-3.89163074536497	0.000437487804396898		novel transcript, antisense to PKD1
ENSG00000261253	-3.49140686388305	1.97757444322184e-15		novel transcript, antisense to ANKRD11
ENSG00000261305	1.33826241606655	0.000131290112063202		novel transcript, overlapping LRRC61
ENSG00000261888	2.71940631121801	0.000146855163684948		novel transcript
ENSG00000262185	2.52787722352926	1.75373640628139e-09	LINC02861	long intergenic non-protein coding RNA 2861 [Source:HGNC Symbol;Acc:HGNC:54406]
ENSG00000262903	1.65726572987742	0.000484337091077006		novel transcript, antisense to CTNS
ENSG00000263235	2.66121840726172	3.18665539558185e-05		novel transcript, sense overlapping TRAP1
ENSG00000264116	3.70365672938551	2.35361111053354e-05		novel transcript, antisense to SMIM21
ENSG00000265190	-2.01210980442049	3.38415944269394e-08	ANXA8	annexin A8 [Source:HGNC Symbol;Acc:HGNC:546]
ENSG00000265702	3.55965396502525	0.000592205295621622		novel transcript, antisense to MARCH10
ENSG00000265763	-2.29902954146559	1.45215265522067e-07	ZNF488	zinc finger protein 488 [Source:HGNC Symbol;Acc:HGNC:23535]
ENSG00000265972	-1.4081547620815	5.54595258586624e-18	TXNIP	thioredoxin interacting protein [Source:HGNC Symbol;Acc:HGNC:16952]
ENSG00000266968	4.8983891458083	0.000968273041892642		novel transcript
ENSG00000267013	-1.82722492755227	1.3739022969967e-05	LINC01929	long intergenic non-protein coding RNA 1929 [Source:HGNC Symbol;Acc:HGNC:52751]
ENSG00000267056	2.11652296952879	5.7888488057415e-07		inositol polyphosphate multikinase (IPMK) pseudogene
ENSG00000267121	-2.41261369800864	2.20108746510264e-06	FMNL1-DT	FMNL1 divergent transcript [Source:HGNC Symbol;Acc:HGNC:55311]
ENSG00000267128	2.64262399247227	8.80028390178085e-06	RNF157-AS1	RNF157 antisense RNA 1 [Source:HGNC Symbol;Acc:HGNC:44127]
ENSG00000267254	2.25886058134337	3.66974123922646e-05	ZNF790-AS1	ZNF790 antisense RNA 1 [Source:HGNC Symbol;Acc:HGNC:27617]
ENSG00000267288	3.25803577885078	0.000152543993423587		novel transcript, antisense to HEXIM2
ENSG00000267335	6.05896520276055	0.000801506041138159		novel protein
ENSG00000267453	2.82950780051433	1.56017601665611e-21	CLEC4O	C-type lectin domain family 4 member O [Source:HGNC Symbol;Acc:HGNC:52651]
ENSG00000267709	3.39855600975971	1.05889641975775e-09		novel transcript, antisense to FUT3
ENSG00000268621	2.46703857383741	0.000455262855036069	IGFL2-AS1	IGFL2 antisense RNA 1 [Source:HGNC Symbol;Acc:HGNC:52559]
ENSG00000268643	8.10336139037559	2.92307579441146e-06		novel protein
ENSG00000268696	-5.77437582811053	1.41287168390403e-05	ZNF723	zinc finger protein 723 [Source:HGNC Symbol;Acc:HGNC:32286]
ENSG00000268941	-2.51469401149623	1.46764128479599e-39	LINC01711	long intergenic non-protein coding RNA 1711 [Source:HGNC Symbol;Acc:HGNC:28663]
ENSG00000269706	7.31695367173354	3.11122837560709e-05		neurotrophin 4 (NTF4) pseudogene
ENSG00000270069	-1.17857196370535	0.000259445278625737	MIR222HG	miR222/221 cluster host gene [Source:HGNC Symbol;Acc:HGNC:49555]
ENSG00000270866	2.34761486158655	2.11270387785334e-45		novel transcript
ENSG00000271167	2.51915908346138	1.38228271865917e-10	LINC01109	long intergenic non-protein coding RNA 1109 [Source:HGNC Symbol;Acc:HGNC:49235]
ENSG00000271503	1.95425800796858	6.15862604293553e-07	CCL5	C-C motif chemokine ligand 5 [Source:HGNC Symbol;Acc:HGNC:10632]
ENSG00000272384	-3.08383247795411	8.22379030836905e-32		novel transcript
ENSG00000272696	5.49591602541798	4.16657128695355e-54		novel transcript, antisense to TRUB2
ENSG00000272841	2.50860736380692	5.63496212684122e-26	MAP3K4-AS1	MAP3K4 antisense RNA 1 [Source:HGNC Symbol;Acc:HGNC:55048]
ENSG00000272870	-1.79150473057754	1.67519495270659e-05	SAP30-DT	SAP30 divergent transcript [Source:HGNC Symbol;Acc:HGNC:54424]
ENSG00000273079	4.44847647866982	8.28536853302686e-19	GRIN2B	glutamate ionotropic receptor NMDA type subunit 2B [Source:HGNC Symbol;Acc:HGNC:4586]
ENSG00000273117	-1.56524972415025	2.3293390679763e-11	INSIG1-DT	INSIG1 divergent transcript [Source:HGNC Symbol;Acc:HGNC:55155]
ENSG00000273706	-1.50722015376408	0.000429392344033088	LHX1	LIM homeobox 1 [Source:HGNC Symbol;Acc:HGNC:6593]
ENSG00000273812	-3.43572543060536	1.7842769206302e-96		novel transcript
ENSG00000274964	-1.65682530011662	1.58653416293701e-05		novel transcript, sense intronic to BICD1
ENSG00000275437	-1.75833350911916	0.000356205448568288		novel transcript, sense intronic to CABLES2
ENSG00000275993	-2.19778886232427	6.02653689821729e-110	SIK1B	salt inducible kinase 1B (putative) [Source:HGNC Symbol;Acc:HGNC:52389]
ENSG00000276023	0.938398533958702	1.24083416235256e-05	DUSP14	dual specificity phosphatase 14 [Source:HGNC Symbol;Acc:HGNC:17007]
ENSG00000276107	4.47517103004545	3.17364102466632e-06	THBS1-IT1	THBS1 intronic transcript 1 [Source:HGNC Symbol;Acc:HGNC:55225]
ENSG00000277443	-1.54509880532375	1.36794941031744e-31	MARCKS	myristoylated alanine rich protein kinase C substrate [Source:HGNC Symbol;Acc:HGNC:6759]
ENSG00000277586	2.56194961164497	7.60780738440483e-131	NEFL	neurofilament light [Source:HGNC Symbol;Acc:HGNC:7739]
ENSG00000278962	-1.86122336762035	8.79398771380849e-07		TEC
ENSG00000279208	2.50699283219911	1.46911666840948e-13		ankyrin repeat domain 18A (ANKRD18A) pseudogene
ENSG00000280208	2.15858837872174	0.000144729403732283	GGT4P	gamma-glutamyltransferase 4 pseudogene [Source:HGNC Symbol;Acc:HGNC:33207]
ENSG00000281406	-1.92266135967163	3.24622454042523e-06	BLACAT1	bladder cancer associated transcript 1 [Source:HGNC Symbol;Acc:HGNC:48597]
ENSG00000283973	-3.85163446349808	7.25582849161079e-06		novel transcript
ENSG00000284377	3.37304974496028	3.49709172744417e-115		novel transcript
ENSG00000285155	3.64606281464218	5.97572967113798e-16		novel transcript
ENSG00000285238	1.24580974556007	3.68212593068155e-05		novel transcript
ENSG00000285471	-2.5441460496144	0.00077356398752389		novel protein
ENSG00000286012	2.86541352052637	5.04824255400504e-07		TEC
ENSG00000286033	2.70402883358227	1.34625312063911e-07		novel transcript
ENSG00000286042	4.76419897507743	0.000149999583928451	LCAL1	lung cancer associated lncRNA 1 [Source:HGNC Symbol;Acc:HGNC:25837]
ENSG00000286085	-5.03548369670599	3.81302603174198e-39		novel transcript, antisense to SLITRK2
